# Supplementary material for: The Last Mile Problem: A Critical Assessment of Physics-Based and AI Tools for Small Molecule Binding Prediction in Virtual Screening
Source: J Chem Inf Model. 2026 May 7;66(10):5964–77. doi: 10.1021/acs.jcim.6c00942 (PMC13213910; doi:10.1021/acs.jcim.6c00942)
Supplement: Supplementary file 3 [file ci6c00942_si_003.xlsx]

## Sheet: Sheet1
pdb_id	ligand_name	Smiles	Molecular_Weight	n_HBA	n_HBD	LogP	Rot_bonds
1c5x	ESI	C(=N)(c1sc2c(c1)c(ccc2)I)N	301.937	2	2	2.78997	1
1cet	CLQ	n1ccc(c2ccc(cc12)Cl)N[C@@H](CCC[NH+](CC)CC)C	320.189	2	2	3.3935	8
1d3d	BZT	c1(cc2c(cc1)c(c(s2)c1ccc(cc1)OCC[NH+]1CCCC1)Cc1ccc(c(c1)Br)C[NH+]1CCCC1)O	592.175	3	3	4.8634	9
1d3p	BT3	c1(cc2c(cc1)c(c(s2)c1ccc(nc1)OCC[NH+]1CCCC1)Cc1ccc(cc1)OCC[NH+]1CCCC1)O	545.27	5	3	3.3747	11
1d4p	BPP	C1(=CCC2=NC(=CC2=C1)C(=O)N1CC[C@@H](CC1)Cc1ccccc1)C(=N)N	360.195	3	2	2.99867	4
1e1x	NW1	n1c(OCC2CCCCC2)c(N=O)c(N)nc1N	251.138	7	2	1.998	4
1efy	BZC	C12=C(CC=CC2=NC(=N1)c1cc(OC)ccc1)C(=O)N	267.101	4	1	1.5957	3
1fki	SB1	N12C(=O)C(=O)C(COC(=O)CCCCCCCCCCCOC(=O)[C@@H]1CCCC2)(C)C	437.278	6	0	3.9638	0
1fpc	0ZI	c1(cccc2c(cccc12)N(C)C)S(=O)(=O)N[C@H](C(=O)N1CC[C@H](CC1)CC)CCCNC(=N)N	502.273	5	4	2.46457	10
1g30	T87	NC(=N)c1ccc(cc1)NCc1nc2c(n1C)ccc(c2)C1(CC1)/C(=N\OCC(=O)OCC)/c1ncccc1	525.249	9	3	3.88007	11
1g32	R11	N=C(N)c1ccc(cc1)NCc1nc2c(n1C)ccc(c2)Cn1c(nc2c1cccc2)C	423.217	6	3	4.17589	6
1gjc	130	c1(ccc2=NC(N=c2c1)c1cccc(c1O)c1ccccc1)C(=N)N	328.132	4	3	2.29487	3
1h46	RNP	c1(cccc2ccccc12)OC[C@H](O)/C=N\C(C)C	257.142	3	1	3.0587	5
1kv1	BMU	C(=O)(Nc1ccc(cc1)Cl)Nc1cc(nn1C)C(C)(C)C	306.125	3	2	4.015	2
1m2q	MNX	c1(c2c(ccc1)oc1c(c2=O)c(ccc1[N+](=O)[O-])O)O	273.027	6	2	2.2656	1
1m2r	MNY	c1(c2c(c(cc1)O)C(=O)c1c(C2=O)c(ccc1N)N)O	270.064	6	4	1.0376	0
1mu6	CDA	n1c(cccc1)C(CNc1c(=O)n(c(cn1)C)CC(=O)NCc1c(cccn1)F)(F)F	432.152	7	2	2.00112	8
1mu8	CDB	n1c(cccc1)C(CNc1c(=O)n(c(cn1)C)CC(=O)NCc1c(c(ccn1)C)F)(F)F	446.168	7	2	2.30954	8
1n46	PFA	O=c1[nH]c(=O)cnn1c1cc(C)c(c(c1)C)Oc1ccc(c(c1)C(C)C)O	367.153	6	2	3.15894	4
1nt1	T76	c12c(ccc(c1)Cl)OCC(=O)NCCC(=O)N[C@@H](C(=O)N1[C@H](C(=O)NC2)CCC1)C1CCCCC1	504.214	5	3	1.911	1
1o5a	696	c1(ccc2c(c1)CC(=N2)c1cccc(c1O)c1ccccc1)C(=N)N	327.137	3	3	4.02017	3
1o5c	CR9	c1(c(F)cc2c(c1)[nH]c(n2)c1cccc(c1O)O[C@@H]1[C@@H](CCCC1)C)C(=N)N	382.181	4	4	4.31617	4
1o5e	132	c1(c(cc2c(c1)CC(=N2)c1cccc(c1O)c1ccccc1)Cl)C(=N)N	361.098	3	3	4.67357	3
1owe	675	N=C(N)c1ccc2cc(ccc2c1)C(=O)Nc1ccccc1	289.122	2	3	3.37617	3
1owh	239	NC(=N)c1cc2ccc(cc2cc1)C(=O)Nc1ccc(cc1)C[NH3+]	319.155	2	4	2.11807	4
1p57	CR4	c1(ccc2c(c1)[nH]c(n2)c1ccccc1O)C(=N)N	252.101	3	4	2.21957	2
1q5k	TMU	c1(sc(cn1)[N+](=O)[O-])NC(=O)NCc1ccc(cc1)OC	308.058	6	2	2.3816	5
1sqo	UI2	c1cc2c(c(c1)Nc1ncccn1)cc(cc2)C(=N)N	263.117	4	3	2.65747	3
1ta6	177	C1(CCCCC1)[C@H](C(=O)N1CCC[C@H]1C(=O)NCc1c(ccc(c1)Cl)OCC(=O)NCC)[NH3+]	479.242	4	3	1.6529	9
1u71	MXA	n1c(N)nc(N)c2c(C)c(cnc12)Cc1c(OC)ccc(OC)c1	325.154	7	2	2.10562	4
1uvt	I48	n1ccc(cc1)NCCOc1cc(cc(c1)C)NS(=O)(=O)c1ccccc1	383.13	5	2	3.68172	8
1xh4	R69	O=C(c1ccncc1)N[C@@H]1C[NH2+]CCC[C@H]1NC(=O)c1ccc(cc1)C(=O)c1c(O)ccc(c1)N(C)C	502.245	6	4	1.3384	7
1xws	BI1	C[NH+](C)CCCn1cc(c2c1cccc2)C1C(=O)NC(=O)C1C1=C2C=CCC=C2N=C1	415.213	4	2	1.7569	6
1yc4	43P	Oc1cc(O)c(CC)cc1c1n[nH]cc1c1c[nH]cn1	270.112	4	4	2.4404	3
1yqj	6NP	c1(nnc(c(c2ccncc2)c1)c1cc2c(cc1)cccc2)N1C[C@H](Cc2ccccc2)[NH2+]CC1	458.234	4	1	4.3535	5
1z6e	IK8	FC(F)(F)c1nn(c2ccc3onc(N)c3c2)c(c1)C(=O)Nc1c(cc(cc1)n1ccnc1C[NH+](C)C)F	529.172	8	3	2.8361	6
1zgi	382	C1C[NH2+][C@H](CC1)C(F)(F)CNc1c2c(ccn1)oc(n2)Cc1ccccc1n1ncnc1	440.2	7	2	2.5574	7
1zoe	K25	c1(c(c(c2nc([nH]c2c1Br)N(C)C)Br)Br)Br	472.737	2	1	4.6789	1
1zoh	K44	c1(c(c(c2c(c1Br)nc1n2CCN1C)Br)Br)Br	484.737	3	0	4.5361	0
2ayr	L4G	c1(ccc(cc1)S(=O)(=O)C)c1ccc2cc(ccc2c1Oc1ccc(cc1)OCC[NH+]1CCCCC1)O	518.2	5	2	4.8558	8
2bal	PQA	Nc1c(cnn1c1ccc(F)cc1)C(=O)c1cccc(OC2CC[NH2+]CC2)c1	381.172	5	2	1.9292	5
2br1	PFP	COc1ccc(cc1)c1c2c(NCCO)ncnc2oc1c1ccc(OC)cc1	391.153	7	2	3.9782	7
2brb	PFQ	c1nc2oc(c3ccccc3)c(c2c(NCCO)n1)c1ccccc1	331.132	5	2	3.961	5
2brm	DFZ	C1=NC2C(=C(C(=N2)c2ccccc2)c2ccccc2)C(=N1)NCCO	330.148	5	2	2.2915	4
2c3i	IYZ	C1CC1CNc1ccc2n(n1)c(cn2)c1cc(ccc1)C(=O)C	306.148	5	1	3.4208	5
2cgf	P2N	C1(=O)c2c(cc(c(c2CC(=O)CCCC/C=C/CCO1)Cl)O)O	338.092	5	2	3.5399	0
2d3u	CCT	c1c(ccc(c1)c1cc(c(s1)C(=O)O)NS(=O)(=O)c1c(cccc1)C)C#N	398.039	5	2	4.0942	5
2e9u	A25	c1c2c(cc(c1)Cl)NC(=O)Nc1nc(cnc1)OCCCCCO2	348.099	5	2	3.7155	0
2f1g	GNF	O=C([C@@H](Nc1oc2ccccc2n1)CC1CCCCC1)NCCNc1ccc(cc1)OC	436.247	6	3	4.8156	10
2flr	7NH	n1ccc2c(c1)CC(=N2)c1cccc(c1O)c1cccc(CNC(=O)N)c1	358.143	4	3	3.2994	4
2fvd	LIA	N1(CCC(CC1)Nc1ncc(c(n1)N)C(=O)c1c(c(ccc1OC)F)F)S(=O)(=O)C	441.128	8	2	1.4125	6
2glp	BDE	c1ccncc1C(=O)N/N=C/c1cc(Br)c(O)c(Br)c1O	412.901	5	3	2.7817	3
2gvj	DGB	c1ccccc1C(=O)N1CCC(CC1)CCCCNC(=O)/C=C/c1cccnc1	391.226	3	1	3.9337	8
2hhn	GNQ	O=S(=O)(Cc1ccccc1)C[C@H](NC(=O)N1CCOCC1)C(=O)N[C@@H](C)CNc1ccc(cc1)OC(F)(F)F	572.192	7	3	2.5272	11
2i6b	89I	c1nc(c(c(n1)N)c1ccc(cc1)N(C)C)C#Cc1cnc(cc1)N1CCOCC1	400.201	7	1	2.4232	3
2i80	G1L	FC(F)(F)c1ccc(cc1)NC(=O)C(C)(C)CCl	279.064	1	1	3.9089	3
2ihq	LG7	c1c(c2c(cccc2)c(C#N)c1)N1C(=O)[C@@H]2[C@H](O)CCN2C1=O	307.096	4	1	1.61328	1
2iko	7IG	c1(nc(nc(c1c1ccc(cc1)NCc1cc(cc(c1)F)F)CC)N)N	355.161	5	3	3.7607	5
2iwx	M1S	C1(=O)c2c(cc(c(c2CC(=O)CCCCC/C=C/CCO1)Cl)O)O	352.108	5	2	3.93	0
2nta	521	c1ccc(cc1)c1c(c(N2CC(=O)NS2(=O)=O)cs1)Cl	327.974	4	1	2.2495	2
2o0u	C0M	C1c2c(CN(C(=O)CC[NH+]3CCCCC3)C1)sc(c2C#N)NC(=O)c1cccc2c1cccc2	473.201	4	2	3.36888	5
2oag	DLI	c1(cc(c(cc1[C@H]1CN(C[C@@H]1[NH3+])c1cc(c2cccc(c2)S(=O)(=O)C)ncn1)F)F)F	449.125	5	1	2.1787	4
2oiq	STI	c1cc(cnc1)c1ccnc(n1)Nc1c(ccc(c1)NC(=O)c1ccc(cc1)C[N@H+]1CC[N@H+](C)CC1)C	495.274	5	4	1.75612	7
2ojg	19A	CN(C)C(=O)C1=CC(C=N1)c1n[nH]cc1c1ccccc1	280.132	3	1	2.2168	3
2ojj	82A	C1=C(C2=C(CN=N2)c2cccc(c2)Cl)CC(=N1)C(=O)N[C@@H](c1ccc(F)c(Cl)c1)CO	458.071	5	2	4.8878	6
2oxd	K32	Brc1c(Br)c(c(c2c1[nH]c(=O)[nH]2)Br)Br	445.69	1	2	3.9062	0
2p7z	OHT	CC/C(=C(\c1ccc(O)cc1)/c1ccc(OCC[NH+](C)C)cc1)/c1ccccc1	388.227	2	2	4.2846	8
2p95	ME5	C(=O)(c1ccc(s1)Cl)N[C@@H]1CCC[C@@H]1NC(=O)c1ccc(cc1)n1ccccc1=O	441.091	5	2	3.6333	5
2pqz	G0G	O=S(=O)(N(Cc1ccccc1)[C@H]1C[NH2+]C[C@@H]1N(S(=O)(=O)c1ccccc1)Cc1ccccc1)c1ccccc1	562.183	4	1	3.0828	10
2psv	MUV	O=C(NC)CCC(=O)N[C@@H](Cc1ccccc1)[C@H](O)CN(CC1CC1)S(=O)(=O)c1occc1	477.193	6	3	1.2949	13
2pvh	P19	n1ccc2n1c(nc(n2)Nc1ccccc1)Nc1ccccc1	302.128	6	2	3.6115	4
2pvj	P44	n1cc(c2n1c(nc(n2)NCC1CCCCC1)Nc1ccccc1)C#N	347.186	7	2	3.73178	5
2pvk	P45	n1cc(c2n1c(nc(n2)NCc1ccc(cc1)Cl)Nc1ccccc1)C#N	375.1	7	2	4.00508	5
2pvm	P29	n1cc(c2n1c(nc(n2)Nc1ccccc1)NCCC1=NCN=C1)C#N	345.145	9	2	2.02448	6
2qg0	A94	c1(nc(nc(c1)CNS(=O)(=O)c1cccc(N/C=C/2\CCOC2=O)c1)N)C	389.116	8	3	1.08842	6
2qg2	A91	C1CN(C(=O)O1)/N=C/c1c(cccc1)C#Cc1cc(nc(n1)N)C	321.123	6	1	1.55312	2
2qi0	MZ3	Fc1cccc(c1C)C(=O)N[C@@H](Cc1ccccc1)[C@H](O)CN(Cc1cccs1)S(=O)(=O)c1cc(OC)ccc1	582.166	6	2	4.79732	12
2qi1	MZ4	O=S(=O)(c1cccc(OC)c1)N(Cc1sccc1)C[C@@H](O)[C@H](Cc1ccccc1)NC(=O)c1ccc(c(c1)O)O	582.149	8	4	3.761	12
2qi6	MZ8	O=S(=O)(c1cc2scnc2cc1)N(CC(C)C)C[C@@H](O)[C@H](Cc1ccccc1)NC(=O)c1cccc(O)c1	553.171	7	3	4.0508	11
2qm9	TDZ	C1Cc2c(C)c(O)c(C)c(C)c2O[C@@]1(C)COc1ccc(cc1)C[C@H]1SC(=O)NC1=O	441.161	6	2	4.37426	5
2qu6	857	c1cc(cc(c1Cl)OC[C@H]1[N@@H+](CCC1)C)Nc1nc2cc(ccc2o1)Oc1cc(ncc1)C(=O)NC	508.175	7	3	3.8276	8
2r43	G3G	c1c(ccc(c1)S(=O)(=O)N(Cc1ccccc1)[C@H]1C[NH2+]C[C@@H]1N(Cc1ccccc1)S(=O)(=O)c1ccc(cc1)N)N	592.205	6	3	2.2472	10
2ra0	JNJ	c1(c2ccc(c3c(cc(cc3)n3c(ncc3)C[NH+](C)C)F)c(c2n(n1)c1cc2c(noc2cc1)N)F)C(=O)N	529.191	8	3	2.6232	6
2uwl	895	Clc1ccc(/C=C/S(=O)(=O)N[C@H]2CCN(C2=O)[C@@H](C)C(=O)N2CCOCC2)s1	447.069	6	1	1.1398	6
2uwo	701	Clc1ccc(/C(=C/S(=O)(=O)N[C@H]2CCN(C2=O)[C@@H](C)C(=O)N2CCOCC2)/C)s1	461.085	6	1	1.5299	6
2uxi	G50	c1c(cc(c(c1O)C(=O)CCc1ccc(cc1)O)O)O	274.084	5	4	2.3245	4
2v58	LZJ	Brc1cccc(Br)c1c1cc2cnc(nc2nc1N)N	392.922	5	2	3.3812	1
2v59	LZK	Nc1nc2c(cn1)cc(c(n2)N)c1c(OC)cccc1OC	297.123	7	2	1.8734	3
2vh6	GSV	CS(=O)(=O)c1ccccc1c1cc(F)c(cc1)N1C(=O)[C@H](CC1)NS(=O)(=O)/C=C/c1sc(cc1)Cl	554.021	6	1	4.3067	7
2wgj	VGH	Clc1ccc(F)c(c1[C@@H](C)Oc1cc(cnc1N)c1cnn(c1)C1CC[NH2+]CC1)Cl	450.126	5	2	4.0115	5
2wn9	ZY5	C(=C\1/CCCN=C1c1cnccc1)/c1c(OC)cc(cc1)O	294.137	4	1	3.4623	3
2wnj	ZY7	C(=C\1/CCCN=C1c1cnccc1)/c1c(OC)cc(cc1)OC	308.152	4	0	3.7653	4
2wyg	461	Clc1ccc(s1)/C=C/S(=O)(=O)N[C@H]1CCN(C1=O)c1c(F)cc(cc1)[C@@H](C)[NH+](C)C	472.093	4	2	2.4417	7
2wyj	898	Clc1ccc(s1)/C=C/S(=O)(=O)N[C@H]1CCN(C1=O)c1c(F)cc(cc1)[C@H](C)[NH+](C)C	472.093	4	2	2.4417	7
2xab	VHD	CC(C)c1cc(C(=O)n2cc3ccccc3c2)c(O)cc1O	295.121	4	2	3.8644	2
2xbw	455	S(=O)(=O)(N1C[C@@H]([C@@H](C(=O)Nc2c(cc(n3c(=O)cccc3)cc2)F)C1)C(=O)Nc1ccc(Cl)cc1)N	533.094	6	3	1.9587	6
2xde	1B0	O=C(N[C@H](C(=O)N(c1ccccc1)C)Cc1ccccc1)CC1=C2C=CCC=C2N=C1C	425.21	3	1	4.3819	7
2xht	C0Y	CC(C)(C)c1cc(ccc1O)C(=O)N1CCOCC1	263.152	3	1	2.1621	1
2xjg	XJG	CC(C)c1cc(C(=O)N2Cc3ccccc3C2)c(O)cc1OC	311.152	3	1	3.6802	3
2xjj	L81	CC1(C)CNc2c1cc(C(=O)N1Cc3ccccc3C1)c(O)c2	308.152	3	2	3.2513	1
2ydw	WSH	c1ccc(cc1)C1=N[C@H](c2nnc(C)n2-c2ccccc12)NC(=O)OCc1ccccc1	423.17	6	1	4.35172	4
2yek	EAM	Clc1ccc(cc1)C1=N[C@H](c2n(-c3c1cc(cc3)OC)c(nn2)C)CC(=O)NCC	423.146	6	1	3.65602	5
2yel	WSH	c1ccc(cc1)C1=N[C@H](c2nnc(C)n2-c2ccccc12)NC(=O)OCc1ccccc1	423.17	6	1	4.35172	4
2yfx	VGH	Clc1ccc(F)c(c1[C@@H](C)Oc1cc(cnc1N)c1cnn(c1)C1CC[NH2+]CC1)Cl	450.126	5	2	4.0115	5
2yix	YIX	CCNC(=O)NCc1ccccc1Sc1ccc2nnc(C(C)C)n2c1	369.162	5	2	3.823	6
2za5	2FF	c1c2c(ccc1C[NH3+])OCC12CCN(CC1)C(=O)c1oc(cc1)C#Cc1ccccc1	413.186	3	1	2.9877	2
2zb1	GK4	O=C(NCC1CC1)c1ccc(cc1)c1c(C)ccc(c1)c1nnc(o1)C	347.163	4	1	4.16024	5
3acl	3F1	Cc1ccc(cc1)S(=O)(=O)N[S@H](C)c1ccc(cc1)OCc1ccccc1	401.112	3	2	4.45742	7
3acw	651	O[C@@]1(C[N@H+]2CC[C@@H]1CC2)c1ccc(cc1)c1ccccc1	280.17	1	2	1.8497	2
3acx	673	C=CCc1cc(ccc1OCCC[NH2+]C(C)C)c1ccccc1	310.217	1	1	3.8228	9
3arx	POY	n1(c(=O)c2c(n(c1=O)C)ncn2CCC)CCCCC(=O)C	306.169	7	0	1.066	7
3b25	B2K	c1cc(C)ccc1S(=O)(=O)c1nc(nc(c1)C)N	263.073	5	1	1.50844	2
3b26	B2L	C1OCc2cccc3c2c1ccc3c1nc(nc(c1)C)N	277.122	4	1	3.21762	1
3b27	B2T	CSc1nc(nc(n1)N)c1ccccc1Cl	252.024	5	1	2.4961	2
3b5r	B5R	c1c(F)c(Cl)ccc1OC[C@@](O)(C)C(=O)Nc1cc(c(cc1)C#N)C(F)(F)F	416.055	4	2	4.13808	5
3b65	3B6	c1c(I)c(C#N)ccc1NC(=O)[C@](O)(C)COc1ccc(C#N)cc1	447.008	5	2	2.80306	5
3b66	B66	c1cc([N+](=O)[O-])ccc1OC[C@@](O)(C)C(=O)Nc1cc(c(cc1)C#N)C(F)(F)F	409.089	6	2	3.25378	6
3b67	B67	FC(F)(F)c1cc(ccc1[N+](=O)[O-])NC(=O)[C@](O)(C)COc1c(F)c(F)c(F)c(F)c1F	474.046	5	2	4.0776	6
3b68	B68	CC(=O)Nc1ccc(cc1)OC[C@@](O)(C)C(=O)Nc1cc(c(cc1)[N+](=O)[O-])C(F)(F)F	441.115	6	3	3.3405	7
3bgq	VX2	C(c1cccc(c1)c1nnc2ccc(NC3CCCCC3)nn12)(F)(F)F	361.151	5	1	4.5547	3
3bqc	EMO	c1(O)cc(O)cc2C(=O)c3cc(C)cc(O)c3C(=O)c12	270.053	5	3	1.88722	0
3c79	IM4	c1cc(Cl)ncc1Cn1ccnc1N[N+](=O)[O-]	253.037	5	1	1.5834	4
3c84	TH4	c1cc(Cl)ncc1CN1CCS/C/1=N\C#N	252.024	4	0	2.12088	2
3cj2	SX3	Brc1cc(c(cc1)N)C(=O)N1C[C@H](C)C[C@@H](C1)C	310.068	2	1	3.1494	1
3cj4	SX5	O=C(O)CCC(=O)Nc1ccc(Br)cc1C(=O)N1C[C@H](C)C[C@@H](C1)C	410.084	3	2	3.3705	5
3cj5	SX6	O=C(N1CCOCC1)CCC(=O)Nc1ccc(Br)cc1C(=O)N1C[C@@H](C)C[C@H](C1)C	479.142	4	1	3.1447	5
3d0b	SNX	O=C(N)c1ccc(cc1NCCOC)n1c2ccccc2c2c1CCCC2=O	377.174	5	2	3.3067	6
3d7z	GK5	Cc1ccc(C(=O)N[C@@H]2C=C2)cc1c1ccc(cc1)C(=O)NC[C@@H]1C=C1	344.152	2	2	3.24602	6
3da9	44U	CCCNC(=O)[C@@H]1CCCN1C(=O)[C@@H](C(c1ccccc1)c1ccccc1)[NH3+]	380.233	2	2	1.9462	7
3e5a	VX6	[N@H+]1(CCN(CC1)c1cc(nc(n1)Sc1ccc(cc1)NC(=O)C1CC1)NC1=CC(N=N1)C)C	465.218	8	3	2.4186	7
3ed0	EMO	c1(O)cc(O)cc2C(=O)c3cc(C)cc(O)c3C(=O)c12	270.053	5	3	1.88722	0
3ekr	PY9	N1(C(=O)c2c(cc(cc2)O)O)[C@@H](c2ccccc2C)CCC1	297.136	3	2	3.38352	2
3eqr	T74	COC(C)(C)CCn1c2c(c(Nc3c(C)cccc3C)n1)cnc(n2)Nc1ccc(cc1)N1CC[NH2+]CC1	515.324	8	3	4.12884	9
3f8c	HT1	c1(OCC)ccc(cc1)C1=NC2=CC(C=CC2=N1)C1=NC2=CC(C=CC2=N1)[N@@]1CC[N@H+](CC1)C	453.24	6	1	1.8621	5
3fl5	TXQ	O=C1c2c(O)ccc(O)c2C(=O)c2c1ccc(O)c2O	272.032	6	4	1.2844	0
3fqe	P5C	c1(nc(c(cn1)C(=O)N)Nc1cccc(c1)C)N[C@H]1[C@@H]([NH3+])CCCC1	341.208	5	4	1.59252	5
3fql	79Z	C1C(C1)c1c(cc2c(c1)c(c(c1ccc(cc1)F)o2)C(=O)NC)N(S(=O)(=O)C)CCO	446.131	5	2	3.2342	7
3g0e	B49	Cc1c(c(C)c(/C=C\2/c3cc(ccc3NC2=O)F)[nH]1)C(=O)N	299.107	2	3	2.36224	2
3g35	F13	Fc1cc(ccc1)C(=O)Nc1cccc(c1)c1n[nH]nn1	283.087	4	2	2.2581	3
3hl7	I47	c1(n[nH]c(c1c1ccncn1)C1CCN(CC1)C(=O)CO)c1ccc(cc1)Cl	397.131	5	2	2.8854	4
3hll	I45	c1(c(cc(cc1)F)F)COc1c(c(=O)n(c(c1)C)c1cc(ccc1C)C(=O)NC)Br	476.055	4	1	4.43364	5
3i4b	Z48	Cc1cnc(Nc2ccccc2)nc1c1c[nH]c(c1)C(=O)N[C@H](CO)c1ccccc1	413.185	5	4	3.98712	7
3i5z	Z48	Cc1cnc(Nc2ccccc2)nc1c1c[nH]c(c1)C(=O)N[C@H](CO)c1ccccc1	413.185	5	4	3.98712	7
3i60	E86	Cc1cnc(Nc2ccccc2Cl)nc1c1c[nH]c(c1)C(=O)N[C@H](CO)c1ccccc1	447.146	5	4	4.64052	7
3iph	G11	c1(c2ccc(cn2)C(=O)NC[C@@H]2C=C2)cc(C(=O)NC2CC2)ccc1C	347.163	3	2	2.86502	6
3ivc	FG4	C(=O)(Cn1c(cc2cc(ccc12)OC)C(=O)OCc1cc2ccccc2o1)O	379.106	6	1	3.8377	6
3ivg	FG5	C(=O)(O)Cn1c(cc2cc(ccc12)OC)CNS(=O)(=O)c1cc2ccccc2o1	414.089	6	2	2.9592	7
3iw6	PP0	CCOC(=O)c1c(C)c(C(=O)N2CC[NH+](CC2)Cc2ccccc2)c(C)n1CC	398.244	4	1	1.84244	6
3jvs	AGY	c12c(NC(=O)NNC(=O)c3cc([N+](=O)[O-])c(cc3)C(C)(C)C)cccc1cccc2	406.164	4	3	4.512	3
3jya	LWG	c1(=O)[nH]cnc2c1sc1c(Cl)ccc(Cl)c21	269.942	3	1	3.4446	0
3k99	PFT	N1(C(=O)C2=C(CC(=O)C=C2)O)Cc2c(C1)cccc2	255.09	3	1	1.8699	1
3kku	B95	O=C(COc1ccccc1Br)NCCc1nc2ccccc2[nH]1	373.043	3	2	3.0631	6
3l3m	A92	Fc1cc(ccc1c1nc2c(cccc2[nH]1)C(=O)N)[C@@H]1CCCC[NH2+]1	339.162	2	3	2.2563	3
3l59	BDJ	C1(=N)NC(C(=O)N1Cc1cccc(c1)Cl)(C)C	251.083	2	2	1.98517	2
3lxk	MI1	[C@@H]1(CN(CC[C@H]1C)C(=O)CC#N)N(C)c1c2-c(ncc2)[nH]cn1	312.17	5	1	1.49638	3
3miy	B49	Cc1c(c(C)c(/C=C\2/c3cc(ccc3NC2=O)F)[nH]1)C(=O)NCC[NH+](CC)CC	399.219	2	4	1.91784	7
3myg	EML	c1(c2n3cc(nc(Nc4snc(c4)C[N@@H+](CC)C(CO)(C)C)c3nc2)C)c[nH]nc1	427.202	8	4	1.80362	8
3nee	B72	OC(=O)COc1cc(C)c(c(c1)C)Cc1cc(C(C)C)c(O)cc1	328.167	3	2	4.18664	6
3npc	B96	C(=O)(Nc1c2c(c(cc1)OCC[NH+]1CCOCC1)cccc2)Nc1cc(nn1c1ccc(cc1)C)C(C)(C)C	528.297	5	3	4.56932	7
3o8p	BMU	C(=O)(Nc1ccc(Cl)cc1)Nc1cc(nn1C)C(C)(C)C	306.125	3	2	4.015	2
3p3r	3M1	O=C(c1cc(O)c(O)c(c1)[N+](=O)[O-])c1ccccc1F	277.039	5	2	2.3761	3
3p5o	EAM	Clc1ccc(cc1)C1=N[C@H](c2n(-c3c1cc(cc3)OC)c(nn2)C)CC(=O)NCC	423.146	6	1	3.65602	5
3pe1	3NG	c12c(ccc(c1)C(=O)O)c1c(c(n2)Nc2cc(ccc2)Cl)ccnc1	349.062	4	2	4.8782	3
3pe2	E1B	n1cnc2c(c1)c1ccc(cc1nc2Nc1cccc(C#C)c1)C(=O)O	340.096	5	2	3.6011	3
3pwd	CZ0	c1c(c([N+](=O)[O-])c2c(c1)cc1c(c2)oc(=O)cc1C)O	271.048	5	1	2.86842	1
3q6w	Q6W	c12c(ncc(c2)c2cn(nc2)C2CC[NH2+]CC2)ccc2c(c1=O)cc(cc2)CCC(=O)NCc1ncccc1	519.25	6	2	3.154	7
3qdd	94M	n1c(N)nc2c(c1Cl)ncn2Cc1ncc(C)c(OC)c1C	318.1	7	1	2.13064	3
3qgw	L7A	c1(ccccc1)C(=O)/N=C/1\CC(=CNC1=O)c1ccncc1	291.101	3	1	2.2238	2
3qgy	L7O	C1N(CCCC1)c1ccc(cc1)C(=O)NC1C=C(C=NC1=O)c1nc(NC)ncc1	404.196	6	2	2.3016	5
3r4n	FU5	c1(c2cc(nc(n2)N)C)c(cccc1Cl)OCCCC(F)(F)F	345.086	4	1	4.40892	5
3r4p	FU7	c1(c(OCCn2nccc2)cc(Cl)cc1Cl)c1nc(nc2c1cn(c2)C(=O)NCC(F)(F)C)N	509.095	8	2	4.4757	7
3r7o	M61	c1(cnc2c(c1)c(=O)c1c(cc2)ccc(c1)NS(=O)(=O)N(C)C[C@@H]1COCCO1)c1cn(nc1)C1CC[NH2+]CC1	565.223	8	2	1.5139	7
3rlp	3RP	n1c(C)cc(c2c(cc(c(c2)OC)Cl)Cl)nc1N	283.028	4	1	3.34962	2
3rlq	3RQ	n1c2N=CC(C#N)c2c(c2c(cc(c(c2)OC)Cl)Cl)nc1C	332.023	5	0	4.0905	2
3rlr	3RR	N1=C2N=C(C(=C2C(c2cc(c(cc2Cl)Cl)OC)N=C1C)C#N)C	346.039	5	0	4.16828	2
3roc	29A	c1(c(cc(cc1)F)F)COc1c(c(=O)n(cn1)c1c(ccc(c1)C(=O)NCCO)C)Cl	449.095	6	2	2.77362	7
3rwp	ABQ	c1cc(ccc1[C@H]1COC[C@H]1Nc1cncc(C(=O)c2cn(c3c2c(ncn3)N)C(C)C)n1)F	461.198	9	2	3.349	6
3sk2	GRI	COc1ccc(CO)c2nc3cccc(C(=O)O)c3nc12	284.08	5	2	1.9821	3
3sww	KXB	c1cc(cc(c1c1c2c(C(=O)N(C2)CCOC)nc(c1C[NH3+])C)Cl)Cl	380.093	3	1	2.70792	5
3sxf	BK5	n1cnc2c(c1N)c(nn2C(C)C)c1ccc2cc(ccc2c1)OCC	347.175	6	1	4.2083	4
3t1a	5MA	c1(ccc2n(nnc2c1Oc1cc(Cl)cc(c1Cl)C[NH3+])Cc1n[nH]c2c1cccn2)Cl	474.04	6	2	4.2453	5
3t3u	BK6	n1cnc2c(c1N)c(nn2CC1CC[NH2+]CC1)c1ccc2cc(ccc2c1)OC	389.208	6	2	2.2107	4
3u5j	08H	c12cc(Cl)ccc1-n1c(C)nnc1CN=C2c1ccccc1	308.083	4	0	3.58012	1
3u5l	08K	Clc1cc2C(=NN(C)c3n(-c2cc1)c(C)nn3)c1ccccc1	323.094	5	0	3.43132	1
3u6h	03X	n1c2c(cc(c(OC)c2)OC)c(cc1)Oc1c(cc(cc1)NC(=O)C1C(=[N+](C)N(C1=O)c1ccccc1)C)F	529.188	6	1	4.8031	7
3u8l	09Q	c1(ccccc1)c1cncc(c1)N1CCC[NH2+]CC1	254.165	2	1	1.5221	2
3u8n	09S	C1C[NH2+]CCCN1c1cnc(c(c1)OCC)Br	300.071	3	1	1.0163	3
3ug2	IRE	C1COCC[NH+]1CCCOc1c(cc2c(c1)c(ncn2)Nc1cc(Cl)c(F)cc1)OC	447.159	6	2	2.8585	8
3v5t	UW9	CC(C)[C@H]([NH+](C)C)Cn1nc(c2c1ncnc2N)c1cc2c(cc1)cc(cc2)OCC	419.255	6	2	2.7965	7
3v78	ET	c1cc(cc2N([C@@H](c3cc(ccc3-c12)N)c1ccccc1)CC)N	315.174	3	2	4.4473	2
3vha	VHA	c1c2-c3cc(Sc4cc(OCCCCOc1ccc2C)ccc4)nc(n3)N	379.135	6	1	4.73682	0
3vhd	VHE	c12-c3cc(nc(n3)N)SCCC(=O)NCCCNC(=O)c(c(cc1C)C)c2	385.157	6	3	2.07454	0
3vhk	BPK	c1ccc(cc1)c1nc(c(C)o1)COc1cccc(c1)CO	295.121	4	1	3.72132	5
3vvy	ET	c1cc(cc2N([C@@H](c3cc(ccc3-c12)N)c1ccccc1)CC)N	315.174	3	2	4.4473	2
3wha	WHA	c12cccc3c(c(cc(c13)COC2)Cl)c1nc(nc(n1)N)SCCCC(=O)N	415.087	7	2	3.3152	6
3wtj	TH4	c1cc(Cl)ncc1CN1CCS/C/1=N\C#N	252.024	4	0	2.12088	2
3wtm	N1Y	Clc1ncc(CN2/C(=C/[N+](=O)[O-])/NCC2)cc1	254.057	5	1	1.2158	3
3wz6	IXZ	O=C(C[NH2+]Cc1ccccc1)Nc1scc(c1C(=O)NCc1ccccc1)c1ccccc1	456.174	3	3	4.0472	9
3wz7	IXY	C1c2c(CCC1)c(c(s2)NC(=O)C[NH2+]CCc1c[nH]c2c1cccc2)C(=O)NCc1ccccc1	487.216	3	4	3.7828	9
3zbx	6XE	c12c(nccc1)ccc(c2)Cc1n2nc(cnc2nn1)c1ccc(cc1)F	356.119	6	0	3.4644	3
3zc5	W9Z	c12ncccc2cc(cc1)[C@@H](c1n2nc(c3cnn(c3)C)ccc2nn1)C	355.155	7	0	3.2248	3
3zcl	5TF	CC(C)Nc1ccc2nnc([C@@H](C)c3c[nH]c4ncccc34)n2n1	321.17	6	2	2.9727	4
3zm9	QMQ	CN(C)C1=CCN(C=C1)Cc1ccc(cc1)CCCCc1ccc(cc1)Cn1cnc2c1ncnc2N	493.295	7	1	4.797	10
3zxz	KRW	OCCn1cc(cn1)c1nc2n(nnc2nc1)Cc1cc2cccnc2cc1	372.145	9	1	1.6736	5
3zyu	1GH	O=c1n([C@@H](c2ncccc2)C)c2c([nH]1)cnc1c2cc(c(c1)c1c(C)onc1C)OC	415.164	7	1	4.16254	4
3zze	6XP	C[C@H](C(=O)N[NH2+]C1c2c(Cl)ccc(C)c2NC1=O)c1ccc(cc1)O	360.111	3	4	1.74552	4
4a6l	P43	C(#Cc1ccccc1F)c1oc(C(=O)N2CCC(c3cccc(c3)C[NH3+])CC2)cc1	403.182	2	1	3.5802	3
4ajl	88W	CCNC(=O)NCCC(=O)Nc1ccc2c(c1)sc(C)n2	306.115	4	3	2.25242	5
4aoi	4K0	N#Cc1ccc(cc1)c1nn2c(nc1)nnc2Cc1cnc2-c1ccc[nH]2	352.118	7	1	2.47668	3
4ap7	F47	Fc1ccc(c2cnc3n(c(Cc4ccc(cc4)O)nn3)n2)cc1	321.103	6	1	2.6218	3
4aqh	TB7	CC(C)(C)OC(=O)N1CC(C1)Nc1nc(=O)c2cccnc2[nH]1	317.149	6	2	1.3493	2
4arw	HNR	CCCCN1C(=N)[C@H](C(=O)NC1=O)N(C)S(=O)(=O)c1ccccc1	352.121	5	2	1.00487	6
4asj	N6A	c1ccccc1CN1C(=N)[C@H](C(=O)NC1=O)N(C)S(=O)(=O)c1ccccc1	386.105	5	2	1.40497	5
4b7p	9UN	c1c(c(c(cc1O)Oc1ccc(cc1)[N+](=O)[O-])c1onc(c1)C(=O)N[C@@H]1CC[N@H+](CC1)C)O	455.156	8	4	1.8602	6
4b9k	TG0	Nc1c(C)c(C(=O)N2[C@H](C(=O)NCc3ccc(c4c(C)ncs4)cc3)C[C@@H](O)C2)ccc1	450.173	6	3	2.90094	5
4bcn	T9N	CNC1=N[C@H](C)[C@@H](c2nc(Nc3cc(O)ccc3)ncc2C#N)S1	340.111	8	3	2.54928	3
4bco	T6Q	CNc1nc(C)c(c2nc(Nc3cccc(N4CCCN(C(=O)C)CC4)c3)ncc2C#N)s1	462.195	9	2	3.6241	5
4bcp	T3C	CNc1nc(C)c(c2nc(Nc3cccc(N4CCC[NH2+]CC4)c3)ncc2C#N)s1	421.192	8	3	2.339	5
4bf6	X0Q	O=S(=O)(N)c1sc(cc1)c1cn(nn1)c1cccc(c1)C#N	331.02	7	1	1.51488	3
4bqg	50Q	c1cc(cc(c1Cl)Cl)Oc1cc(cc(O)c1)O	269.985	3	2	4.1969	2
4br3	U85	C[N+](=c1ccn(cc1)Cc1ccc(cc1)c1ccc(cc1)Cn1c2-c(ncn2)c(N)nc1)C	436.224	6	1	2.957	5
4btk	DTQ	n1cnc2c(c1Nc1cc(ccc1)O)cc(c(c2)OC)OC	297.111	6	2	3.0962	4
4c52	X0D	O=C(O)[C@H](CSCC(C)C)NC(=O)N(CCC)C(=O)c1cc(ccc1)C#Cc1ccc(F)cc1F	502.174	4	2	4.7688	9
4c9x	VHS	Clc1c(F)ccc(Cl)c1[C@H](C)Oc1cc(cnc1N)c1cn(nc1)C1CC[NH2+]CC1	450.126	5	2	4.0115	5
4cfl	8DQ	O=c1c2cccc(c2oc(c1)N1CC[NH2+]CC1)c1ccccc1	307.144	3	1	1.8434	2
4cg9	GQG	C[N+](=c1ccn(cc1)Cc1ccc(cc1)c1ccccc1)C	289.17	1	0	3.2352	3
4cga	QLW	C[N+](=c1ccn(cc1)Cc1ccc(cc1)CCc1ccccc1)C	317.201	1	0	3.3534	5
4cj4	S3G	c1cc2c(c(c1C[C@H](CC(C)C)CNC(=O)c1ccncc1)C(=O)O)OCO2	384.169	5	2	3.1433	8
4cjp	4D2	c1cc(cnc1)C(=O)NC[C@H](Cc1ccc2c(c1C(=O)O)OCO2)CC(C)C	384.169	5	2	3.1433	8
4cjq	VXO	c1ccc2c(c1)c(c[nH]2)CC(=O)NC[C@H](Cc1ccc2c(c1C(=O)O)OCO2)CC(C)C	436.2	4	3	4.1585	9
4cl6	7SB	Clc1ccc(cc1)CNC1N=C(N=N1)c1ccco1	274.062	5	1	3.2188	4
4cmo	YPW	c1(c(ncc(n1)c1c(nccc1)OC)N)O[C@@H](c1c(ccc(c1)F)C(=O)NC)C	397.155	7	2	2.7681	6
4crb	7P0	C(=O)(c1ccc2c(c1)c(cc(=O)[nH]2)O)N[C@H](C(=O)NCCc1cc(ccc1n1cnnn1)Cl)Cc1ccccc1	557.158	8	4	2.5628	9
4crc	OTM	C(=O)(/C=C/c1cc(ccc1n1cnnn1)Cl)N[C@H](C(=O)Nc1ccc(cc1)c1n[nH]nn1)Cc1ccccc1	540.154	9	3	2.8752	9
4cwn	6LV	Nc1nn2c(n1)c1c(nc2Cc2cc(OC)cc(c2)OC)cccc1	335.138	7	1	2.4677	4
4cwo	T62	Nc1nn2c(n1)c1ccccc1nc2Cc1cc(cc(c1)O)O	307.107	7	3	1.8617	2
4cwp	TV2	Nc1nn2c(n1)c1c(nc2Cc2ccc3c(c2)OCO3)cccc1	319.107	7	1	2.1792	2
4cwr	HAJ	Fc1cccc2c1c1n(c(n2)Cc2ccc3c(c2)OCO3)nc(N)n1	337.098	7	1	2.3183	2
4da5	0H7	OC([C@H]1C[N@H+]2CC[C@@H]1CC2)(c1ccc(Cl)s1)c1ccc(Cl)s1	374.02	3	2	3.277	3
4de0	0JB	O=C(C1=C2N=CN=C2CC=C1)Nc1cc(ccc1)c1n[nH]nn1	305.103	6	2	1.5021	3
4de1	0J6	O=C(c1cc2c[nH]nc2cc1)Nc1cc(ccc1)c1n[nH]nn1	305.103	5	3	1.9953	3
4dju	0KK	O=C1C(NC(=N)N1C)(c1ccccc1)c1ccccc1	265.122	2	2	1.92657	2
4djv	0KM	O=C1[C@@](NC(=N)N1C)(c1ccccc1)c1cccc(c1)c1cc(ccc1)OC	371.163	3	2	3.60217	4
4dko	0LM	C(=O)(C(=O)Nc1cc(c(cc1)Cl)F)N[C@H]1CC(C)(C)[N@H+](C(C)(C1)C)C	370.169	2	3	1.7681	2
4e4n	0NL	CC(C)(C)OC(=O)N[C@@H]1CC[C@H](C1)n1cnc2c1c1=CCN=c1nc2	341.185	6	1	1.4633	2
4ei4	0Q2	Cc1nc2cnc3c(c2n1[C@@H]1CCC[C@H](C1)O)CC=N3	270.148	5	1	2.47412	1
4eor	4SP	c1(nc(OCC2CCCCC2)c2nc[nH]c2n1)Nc1ccc(cc1)S(=O)(=O)N	402.147	7	3	2.703	6
4f9y	LM3	CN(C)c1nnc(c(c2ccncc2)c1)c1c2ccccc2ccc1	326.153	4	0	4.4248	3
4fcq	2N6	Cc1cc(C)ccc1c1c2c(nc(n1)SC)[nH]cc2C#N	294.094	4	1	3.83532	2
4fev	PP1	n1(c2ncnc(c2c(n1)c1ccc(cc1)C)N)C(C)(C)C	281.164	5	1	3.13892	1
4few	PP2	c12ncnc(c1c(nn2C(C)(C)C)c1ccc(cc1)Cl)N	301.109	5	1	3.4839	1
4fs4	H24	COc1cccc(c1)c1cccc([C@]2(C)CC(=O)N(C)C(=N)N2)c1	323.163	3	2	2.96387	3
4gfm	0X2	c1(c(cccc1Cl)Cl)C(=O)NC1=CC=NC(=O)C1	281.996	2	1	2.6082	2
4gfo	0X2	c1(c(cccc1Cl)Cl)C(=O)NC1=CC=NC(=O)C1	281.996	2	1	2.6082	2
4gg7	0J8	c12c(c(nc(n1)C(F)(F)F)NCc1cc(ccc1)[N+](=O)[O-])cc(c1cn(C3CC[NH2+]CC3)nc1)cn2	499.181	8	2	3.3257	6
4ghi	0X3	Clc1cc(cc(c1)F)Nc1c([N+](=O)[O-])c2c(cc1)non2	308.011	6	1	3.6671	3
4gih	0X5	c1(c(cccc1Cl)Cl)C(=O)Nc1ccnc(c1)NC(=O)C1CC1	349.038	3	2	3.9892	4
4gii	0X6	c1(cc(ccn1)NC(=O)c1c(cc(cc1Cl)C#N)Cl)NC(=O)C1CC1	374.034	4	2	3.86088	4
4gj2	0XH	c1cc(c(c(c1)Cl)C(=O)Nc1ccnc(c1)NC(=O)[C@H]1C[C@H]1F)Cl	367.029	3	2	3.9372	4
4gj3	0XP	c1cnc(cc1NC(=O)c1c(cc(cc1Cl)C#N)Cl)NC(=O)[C@H]1C[C@H]1F	392.024	4	2	3.80888	4
4gkh	0J9	n1cnc2c(c1N)c(nn2C(C)(C)C)c1cccc2ccccc12	317.164	5	1	3.9837	1
4gki	0JN	n1cnc2c(c1N)c(nn2C(C)(C)C)Cc1cccc2ccccc12	331.18	5	1	3.9075	2
4gq4	0RT	FC(F)(F)Cc1sc2c(c1)c(ncn2)N1CC[N+](=C2SC(C)(C)CN2)CC1	416.118	5	1	3.0996	2
4h3f	10O	[C@@]12([C@H](C(=O)N(C(=N)N1)C)CN(C2)c1nc(ccc1)OC)c1cc(cs1)c1cc(C#N)ccc1	458.152	7	2	3.01845	4
4h3g	10Q	[C@@]12([C@H](C(=O)N(C(=N)N1)C)CN(C2)c1c(cccn1)C#N)c1cc(cs1)c1cc(C#N)ccc1	453.137	7	2	2.88153	3
4ha5	13W	c1cc(cc(c1)c1cc(sc1)[C@@]1(CC(=O)N(C(=N)N1)C)C)C#N	324.104	4	2	2.88845	2
4hge	15V	c1n2c(c(cn2)C(=O)Nc2cc(C)nn2c2cccc(Cl)c2)ncc1	352.084	6	1	3.12912	3
4hy1	19X	O=C1c2cc(ccc2CN1)Sc1nc2c(c(n1)N1C[C@H]([NH3+])CC1)C(Cl)C(=N2)CC	429.126	6	2	2.4678	4
4hym	CJC	O=c1cnc2c([nH]1)cc(cn2)Sc1nc(N2CC[C@@H]([NH3+])C2)c2c(n1)[nH]c(c2Cl)CC	443.116	7	3	1.777	4
4i5c	C5I	c1c[nH]c2c1c1c(cn2)nnn1[C@@H]1CCCN(C1)C(=O)CC#N	309.134	6	1	1.38478	2
4i8n	1CG	c1c(ccc(c1)F)NS(=O)(=O)[C@H](c1oc2c(cccc2)n1)Cc1ccc(cc1)NC(=O)C(=O)O	483.09	6	3	3.7157	7
4ih6	1EP	N1(C(=O)N[C@H](C1=O)C(C)C)Cc1ccc(cc1)C(C)(C)C	288.184	2	1	3.0605	3
4iva	1J5	C[C@@H](O)c1n(c2c(n1)cnc1c2CC=N1)[C@H]1CC[C@@H](CC1)C#N	309.159	6	1	2.99788	2
4ivb	1J5	C[C@@H](O)c1n(c2c(n1)cnc1c2CC=N1)[C@H]1CC[C@@H](CC1)C#N	309.159	6	1	2.99788	2
4ivc	1J6	C[C@@H](O)c1n(c2c(n1)cnc1c2CC=N1)[C@H]1CC[C@@H](CC1)CC#N	323.175	6	1	3.38798	3
4ivd	15T	C[C@@H](O)c1n(c2c(n1)cnc1c2CC=N1)[C@H]1CC[C@@H](CC1)CCC#N	337.19	6	1	3.77808	4
4j7e	I29	N1([C@](C)(c2ccc(Cl)cc2)[C@](C)(c2ccc(Cl)cc2)N=C1C)C(=O)N1CC[N@H+](CC1)CCCS(=O)(=O)C	565.18	4	1	3.6132	6
4j93	1JR	c1ccc(cc1)c1c2c(C(=O)N[C@H]2c2cccnc2)n[nH]1	276.101	3	2	2.3045	2
4jfm	1KZ	COc1cc(ccc1OC)OCCOC(=O)[C@@H]1CCCCN1S(=O)(=O)c1cc2sc(=O)[nH]c2cc1	522.113	9	1	2.7722	9
4jia	1K3	COc1ccc(cc1)c1cccc2n1nc(n2)Nc1ccc(cc1)N1CC[NH+](C)CC1	415.224	6	2	2.4832	5
4k0y	1OA	c1cc(ccc1NC(=O)c1cnn2c1nc(cc2O)C1CC[NH2+]CC1)F	356.152	5	3	1.2671	3
4k9y	K9Y	c1nc2c(c(n1)N)ncn2c1ccc(cc1)NC(=O)Nc1n(nc(c1)C(C)(C)C)c1ccc(cc1)C	481.234	8	3	4.83332	4
4kcx	1QK	c1c(nc2c(CC)cnn2c1NCc1ccc[n+](c1)[O-])N1CCCC[C@H]1CCO	396.227	7	2	2.2785	7
4km2	TOP	c1nc(N)nc(N)c1Cc1cc(OC)c(OC)c(OC)c1	290.138	7	2	1.2576	5
4l9i	8PR	Fc1ccc(cc1)[C@@H]1CC[NH2+]C[C@H]1COc1ccc2OCOc2c1	330.15	3	1	2.3003	4
4loo	SB4	C1C[NH2+]CCC1n1cnc(c2ccc(cc2)F)c1c1ccnc(n1)N	339.173	5	2	1.6267	3
4lrr	CF9	[O-][N+](=O)c1ccc(cc1)C(=O)Oc1c2cccc3c2c(cc1)OC3=O	335.043	6	0	3.4998	3
4lyw	21Q	CCc1c([nH]c(c1C(=O)C)C)C(=O)Nc1cc(ccc1O)S(=O)(=O)N(CC)CC	421.167	5	3	3.07652	8
4mgd	27N	c1cc(O)ccc1C(C(Cl)(Cl)Cl)c1ccc(O)cc1	315.982	2	2	4.5999	2
4mme	29Q	Clc1ccc(cc1)[C@@]1(O)c2ccccc2C2=[N+]1CCN2	285.079	2	2	1.9093	1
4mpn	PV0	c12c(cn(S(=O)(=O)c3c(O)cc(O)cc3)c1)cc(cc2O)O	321.031	7	4	1.7007	2
4mr3	1K0	O(C)c1cc(OC)c2c(=O)[nH]c(nc2c1)c1cc(C)c(O)c(C)c1	326.127	5	2	2.92974	3
4mr6	1K0	O(C)c1cc(OC)c2c(=O)[nH]c(nc2c1)c1cc(C)c(OCCO)c(C)c1	370.153	6	2	2.59524	6
4muf	2DJ	OC(=O)Cn1c2ccc(OC)cc2cc1C(=O)NS(=O)(=O)c1ccc(C(C)(C)C)cc1	444.136	6	2	3.1507	6
4nbn	2J7	C(Nc1cc(ncn1)NCc1ccccc1O)c1c(cccc1)O	322.143	6	4	3.112	6
4nh8	2LC	Cc1cn(c2c1C(=O)CC(C)(C)C2)c1cc(N[C@H]2CCOC2)c(C(=O)N)c(F)c1	399.196	5	2	3.37962	4
4nuc	435	c1(cc(cc(c1O)C)/N=N/c1ccc(cc1)S(=O)(=O)Nc1ncccc1)C	382.11	6	2	4.62024	5
4nue	NUE	c1ccc(nc1)NS(=O)(=O)c1ccc(cc1)/N=N/C1=C[C@H](C(=O)C(=C1N)C)C	397.121	7	2	3.3015	5
4o04	2Q8	O=C1CC(C)(C)Cc2c1c1CC[N@@H+](C)Cc1n2c1ccc(C(=O)N)cc1	352.202	3	2	1.3021	2
4o05	2Q9	N(c1cc(n2c3CC(CC(=O)c3c3CC[N@@H+](C)Cc23)(C)C)cc2CCNC(=O)c12)C(C)C	435.275	4	3	2.3094	3
4o07	FGH	O=C1CC(C)(C)Cc2c1c1CC[N@@H+](C)Cc1n2c1cc(c2c(c1)CCNC2=O)CC(C)C	434.28	3	2	2.6876	3
4o09	2R6	O=C1NCCc2cc(cc(c12)CC(C)C)n1cc(c2c1CC(C)(C)CC2=O)C	378.231	3	1	4.42522	3
4o0b	2QA	c1(cn(c2c1C(=O)CC(C2)(C)C)c1cc2CCNC(=O)c2c(C2CCCC2)c1)C	390.231	3	1	4.88432	2
4o0y	2OO	CCNc1nc2ccc(cc2n1c1ncnc(n1)N)C#CC(C)(C)O	337.165	8	3	1.3469	3
4o2p	11V	C1COCC[NH+]1CCSc1nc(Nc2ccccc2)c2c(n1)n(nc2)C[C@H](Cl)c1ccccc1	495.173	7	2	3.5572	9
4o3f	TZN	C1CCO[C@H]1C(=O)N1CCN(CC1)c1nc(c2c(n1)cc(OC)c(OC)c2)N	387.191	8	1	1.0568	4
4ogj	2TA	C1CCC[NH+]1CCOc1ccc(cc1)Nc1nc(c(cn1)C)Nc1cc(ccc1)S(=O)(=O)NC(C)(C)C	525.264	7	4	3.40652	10
4p5z	Q7M	FC(F)(F)c1cc(ccc1)NC(=O)Nc1ccc(cc1)n1c(N)c(c2c1nc1c(n2)cccc1)C(=O)N	505.147	6	4	4.9176	4
4pmm	31V	c1cc(cc(OC)c1n1cnc(c1)C)c1cn(CC(=O)Nc2n(nc(c2)[C@@H]2C=C2)c2ccccc2)nn1	492.202	9	1	3.92562	8
4q19	2XL	COc1c(cc(cc1)c1nc(c(s1)CCC)CSc1nc(cc(n1)N)N)O	403.114	9	3	3.7235	7
4qac	KK3	C1CC(C)CCN1c1cc(nc(n1)N)c1ccc(C(F)(F)F)cc1	336.156	4	1	3.9809	2
4qb3	30M	c12CCNC(=O)c2c2c(n1CCCCNC(=O)C)cccc2	299.163	3	2	1.8435	5
4qev	31O	COC(=O)[C@H](C)[C@@H]1N=C(c2c(-n3c1nnc3C)ccc(OC)c2)c1ccc(Cl)cc1	424.13	7	0	3.93892	4
4qew	31P	COC(=O)[C@H](CC)[C@@H]1N=C(c2c(-n3c1nnc3C)ccc(OC)c2)c1ccc(Cl)cc1	438.146	7	0	4.32902	5
4ql1	35Q	FC(F)(F)C1=CC(=O)N=C[C@@H]1C(=O)Nc1cc(ccc1N1CC[N@@H+](C)CC1)c1cc(ccc1)C[NH2+]C	501.234	3	3	1.0359	6
4qnb	1B0	O=C(N[C@H](C(=O)N(c1ccccc1)C)Cc1ccccc1)CC1=C2C=CCC=C2N=C1C	425.21	3	1	4.3819	7
4qyy	3G7	N1(CCN(c2ccc(cc2)C(=O)C)CC1)C(=O)C[N@H+]1C[C@H](C(=O)Nc2ccc(c(Cl)c2)O)CC1	485.195	5	3	1.4403	6
4rj8	3QS	C1CN(CCC1OC)c1nccc(n1)Nc1cc2c(ccn2C2CCCC2)cn1	392.232	7	1	4.3002	5
4rlt	FSE	c1cc2c(cc1O)O[C@@H]([C@H](C2=O)O)c1ccc(c(c1)O)O	288.063	6	4	1.4807	1
4rlu	HCC	c1(ccc(c(c1)O)C(=O)/C=C/c1ccc(cc1)O)O	256.074	4	3	2.6995	3
4rqk	R1S	Clc1cc2c(cc1)nc(NS(=O)(=O)c1csc3ccccc13)s2	379.951	5	1	4.9652	3
4rqv	R2S	Clc1cc2c(cc1)nc(NS(=O)(=O)c1cc3ccccc3s1)s2	379.951	5	1	4.9652	3
4rvr	3WQ	CCCOc1cc2n(cc1)c(C(=O)C)cc2c1ccccc1S(=O)(=O)C	371.119	5	0	4.0012	6
4rwj	66T	C[C@H]1[NH2+][C@H](CN(C1)c1ccc(cc1)C(=O)NC1N=NC(=C1)CCc1cc(OC)cc(OC)c1)C	464.266	6	2	2.9026	8
4s1g	43T	C1C(=O)N(C(=N)N[C@]1(C)C(C)C)Cc1cc(cc(c1)F)C(=O)N[C@H](c1ccccc1)C	424.227	3	3	3.98807	6
4std	BFS	c1(c(ccc(c1)F)O)C(=O)N[C@H](C)c1ccc(cc1)Br	337.011	2	2	3.7848	3
4tqn	UL4	O=C(O)c1cccc(c1)C(=O)Nc1cc(C(=O)C)ccc1OCC	327.111	4	2	3.2384	6
4ty6	39D	C1[C@@H](C(=O)N[C@H](C2=NC(C=N2)c2ccc(cc2)C(=O)N)Cc2ccccc2)CC[C@@H](C1)C[NH3+]	446.255	4	3	2.0853	8
4ty7	39F	c1(c([nH]c([C@H](Cc2ccccc2)NC(=O)[C@H]2CC[C@@H](CC2)C[NH3+])n1)Cl)c1ccc2c(c1)N=NC2N	492.227	5	4	4.233	7
4ual	3FV	C1C[NH2+]CCC1n1nc(c(c1)Cl)C(=O)Nc1c[nH]nc1c1ncccc1	372.133	5	3	1.4722	4
4uj1	NVX	c1c2[nH]cnc(=O)c2ccc1[C@H]1C[NH2+]C[C@@H]1C(=O)c1cc(Cl)ccc1	354.1	3	2	1.7362	3
4ujb	8BQ	Fc1cccc(c1)C(=O)[C@H]1C[NH2+]C[C@@H]1c1cc2c(cc1)C(=O)NCN2	340.146	3	3	1.0982	3
4uye	9F9	COc1ccccc1C(=O)Nc1cc2n(C)c(=O)n(C)c2cc1N1CCCCC1	394.2	6	1	3.1282	4
4w9c	3JG	CC(C)(C)CC(=O)N1C[C@H](O)C[C@H]1C(=O)NCc1ccc(cc1)c1ocnc1	385.2	5	2	2.3558	5
4w9d	3JK	CC(C)(C)CC(=O)N1C[C@H](O)C[C@H]1C(=O)NCc1ccc(cc1)c1ocnc1C	399.216	5	2	2.66422	5
4w9f	3JU	CC(C)(C)CC(=O)N1C[C@H](O)C[C@H]1C(=O)NCc1ccc(cc1)c1scnc1C	415.193	5	2	3.13272	5
4wiv	3P2	o1c(c(c(C)n1)c1ccc(c2c(n3c(n2)cncc3)NC(C)(C)C)cc1)C	361.19	6	1	4.87854	3
4x5y	3XW	c12c(c(ncn1)N[C@H]1CC[N@@H+](CC1)Cc1c(C)c3c(cc1)n(c(c3)C#N)Cc1c[nH]nc1)cc(CC(F)(F)F)s2	565.21	7	3	4.3617	7
4x5z	3XY	c12c(c(ncn1)N[C@H]1CC[N@@H+](CC1)Cc1cc3=CC(C#N)N=c3cc1)cc(CC(F)(F)F)s2	471.157	6	2	1.76138	5
4x6m	3Y3	c1c2c(cc(C3=NC(=NC3Cl)[C@H](Cc3ccccc3)NC(=O)NCc3c(ccc(c3)Cl)C[NH3+])c1)N=NC2N	549.168	6	4	4.0133	8
4x6n	3Y5	N1=C(c2cc3c(cc2)c(n[nH]3)N)C(N=C1[C@H](Cc1ccccc1)NC(=O)NCc1c(ccc(c1)Cl)n1cnnn1)Cl	587.146	9	4	3.651	8
4xip	40W	NC(=O)c1ccc(cc1)n1cc(c2C(=O)CC(Cc12)(C)C)C	296.152	3	1	3.03972	2
4xit	40Z	N1(CCc2n(-c3cc(Cl)c(cc13)C(=O)N)c1c(C(=O)CC(C1)(C)C)c2C)Cc1ccco1	451.166	5	1	4.84882	3
4xt2	43L	c1c(Br)cccc1[C@H]1C[C@H](Nc2n1nnn2)c1cc(Br)ccc1	432.954	5	1	4.3444	2
4xy8	43U	c1(cc(C2=NC(N)N=C3C2=NC=N3)c(cc1)OC)Br	319.007	6	1	1.3841	2
4xya	43S	c1(c2c3c(cco3)cc(c2)Br)c2[nH]cnc2nc(n1)N	328.991	5	2	3.1108	1
4y59	T21	c1cc2c(cc(c3cccc(C(F)(F)F)c3)o2)c(=O)[nH]1	279.051	2	1	3.8069	1
4y5d	MT6	c1c(c2cc3c(o2)cc[nH]c3=O)cccc1C(=O)OC	269.069	4	1	2.5747	2
4ymq	ZBD	N1(Cc2ccc(cc2)C(C(F)(F)F)(O)C(F)(F)F)c2c(cccc2)N(S1(=O)=O)CCCC(=O)N(C)[C@H](C)CCO	597.173	5	2	4.0797	10
4ytc	4HW	c1cc(ccc1)Nc1cc(ncn1)n1c(N)nc(Nc2ccccc2)n1	344.15	8	3	3.1267	5
4yth	467	Fc1cnc(nc1NC(C)(C(=O)NCC(F)(F)F)C)C1=C2C=C(Cl)CN=C2N=C1	430.093	6	2	2.8575	5
4z84	NVX	c1c2nc[nH]c(=O)c2ccc1[C@H]1C[NH2+]C[C@@H]1C(=O)c1cc(Cl)ccc1	354.1	3	2	1.7362	3
4zji	4OQ	C(N1c2ccc(cc2N=C(c2c1ccc(Cl)c2)N1CC[N@@H+](C)CC1)F)C	373.159	3	1	2.8591	1
4zzy	D7N	C1CC(F)(F)CCC1[N@H+]1CC[C@@H](CC1)N1Cc2c(C1=O)c(cc(c2)F)C(=O)N	396.189	2	2	1.5056	3
5a81	78J	Cc1cc2ccnc(N[C@@H]3CC[NH2+]C[C@H]3OCC3CCCCC3)c2[nH]c1=O	371.244	4	3	1.94462	5
5aa9	5P8	C(#N)c1c2-c3cc(c(nc3)N)O[C@@H](c3cc(ccc3C(=O)N(Cc2nn1C)C)F)C	406.155	7	1	2.80068	0
5afv	JH5	C(c1ccccc1)N[n+]1cnn(c1)Cc1ccccc1	265.145	3	1	1.9626	5
5am6	38O	C[NH+]1CCN(CC1)c1ccc2nc(c3c(N)c4c(cccc4[nH]c3=O)F)[nH]c2c1	393.183	4	4	1.1274	2
5ant	RJE	CNc1nc(OCCOC)nc2n(Cc3ccccc3)c(=O)[nH]c12	329.149	7	2	1.2348	7
5ayt	L6Y	O=C1N(O)C(=O)c2cccc3c2c1ccc3C(=O)c1ccccc1	317.069	4	1	3.056	2
5b5f	6F3	c1c(c2cc(S(=O)(=O)NC)ccc2)oc2CC=NC(=O)c12	304.052	4	1	1.6218	3
5b5g	6FX	c1(=O)[nH]ccc2oc(c3cc(C(=O)OC)cnc3)cc12	270.064	5	1	1.9697	2
5boj	4TX	c1c(ccc(c1OCCCC(C(=O)O)(C)C)C)C	250.157	2	1	3.57324	6
5c8n	4YX	c12cnc(cc1n(C(C)C)c(n2)C)Nc1ccnc(n1)N1CCC(CC1)(CC[NH3+])OC	425.277	8	2	2.47162	7
5cap	4ZH	c12cnc(cc1n(C(C)C)c(n2)C)Nc1ccnc(n1)OCC(C)(C)S(=O)(=O)C	418.179	9	1	3.05622	7
5caq	4ZJ	c12cnc(cc1n(C(C)C)c(n2)C)Nc1ccnc(n1)N1CC[C@@H]([C@@H](C1)F)OC	399.218	8	1	3.41742	5
5cep	50E	c1cc(cc(Nc2cc(n(C(C)C)n2)C2CC[NH2+]CC2)n1)C(F)(F)F	354.19	4	2	3.0622	4
5ceq	50F	c1(cc(C#N)ccn1)Nc1cc(n(n1)C1CCCC1)[C@@H]1CC[N@H+](CC1)C1COC1	393.24	6	2	2.16958	5
5cj6	51Y	c1c(c(C)c(c(c1)C#N)Cl)N[C@H]1[C@@](O)(C)CCC1	264.103	3	2	3.2355	2
5cp5	EB0	CCN1C(=O)c2cccc3c2c1ccc3S(=O)(=O)Nc1ccc(F)cc1	370.079	3	1	3.7598	4
5cqt	EB3	C1CCCCC1NS(=O)(=O)c1ccc2c3c1cccc3C(=O)N2CC	358.135	3	1	3.4309	4
5cqu	JRJ	[NH3+]CCCCn1cc(CCn2nc3c(Br)c(Br)c(Br)c(Br)c3n2)nn1	597.82	6	1	3.3376	7
5cy9	E0A	CCCCS(=O)(=O)Nc1ccc2c3c1cccc3C(=O)N2CC	332.119	3	1	3.3617	6
5d0c	E0B	C1CN(C(=O)C)CCC1CNS(=O)(=O)c1ccc2c3c1cccc3C(=O)N2CC	415.157	4	1	2.3567	5
5d24	L26	c1(cccc(c1)NC(=O)C1C(=C(C(=N1)C)C(=O)C)CC)OCC(=O)N	343.153	5	2	1.6279	7
5d25	56M	c1(cc(ccc1O)S(=O)(=O)N(CC)CC)NC(=O)C1C(=C(C(=N1)C)C(=O)C)C	407.151	6	2	2.1098	7
5d26	L28	c1cc(cc(c1O)NC(=O)C1C(=C(C(=N1)C)C(=O)N)CC)S(=O)(=O)N(CC)CC	422.162	6	3	1.3962	8
5d3h	57G	c1(cc(ccc1O)S(=O)(=O)N(CC)CC)NC(=O)C1=C(CC)C(C(=N1)C)C(=O)CO	437.162	7	3	1.6774	9
5d3j	L33	c1cc(cc(c1)NC(=O)C1C(=C(C(=N1)C)C(=O)C)CC)S(=O)(=O)N(CC)CC	405.172	5	1	2.7943	8
5d3l	57F	CCC1=C(C(C)N=C1C(=O)Nc1cc(c(C)cc1O)S(=O)(=O)N(CC)CC)C(=O)C	435.183	6	2	2.80832	8
5d3n	L40	c1cc(cc(c1C)NC(=O)C1C(=C(C(=N1)C)C(=O)C)CC)S(=O)(=O)NC	377.141	5	2	1.98032	6
5d3p	57E	CCC1=C(C(C)N=C1C(=O)n1c2cc(ccc2cc1)S(=O)(=O)NC)C(=O)C	387.125	6	1	2.3283	5
5d3t	56Y	CCC1=C(C(C)N=C1C(=O)N(Cc1cccc(C(=O)N)c1)C)C(=O)C	341.174	4	1	1.8826	6
5dbm	58N	CC(C)(C)n1cc(cn1)c1c2N[C@H](C)CC(=O)Nc2ccc1	298.179	4	2	3.4477	1
5dfp	59U	c1(c(cc(cc1)c1cncc(C)n1)Cl)C1=C(N(c2nc(NCC[C@@H]3CC[N@@H+](CC3)C)ncc2C1)CC)O	520.259	7	3	3.93132	7
5dlx	5D2	c1c(Cl)cccc1N1CC[NH+](CC1)CCCNC(=O)C1CCN(CC1)c1nn2c(C)nnc2cc1	497.254	7	2	1.21392	7
5dx4	E0C	CCN1C(=O)c2cccc3c2c1ccc3NS(=O)(=O)c1cc(Br)ccc1OC	460.009	4	1	4.3918	5
5edl	VIB	Cc1nc(N)c(CN2CSC(=C2C)CCO)cn1	266.12	6	2	1.48742	4
5ehr	5OD	c1(ncc(nc1N)N1CCC(CC1)(C)[NH3+])c1c(c(ccc1)Cl)Cl	352.109	4	2	2.6334	2
5eis	5OU	c12c(c(=O)[nH]c(=O)n1Cc1ccc(Cl)cc1)n(cn2)CC	304.073	5	1	1.6079	3
5en3	7LU	Clc1cc2c(c(c1)O)c(=O)cc(o2)c1cc(O)c(O)cc1	304.014	5	3	3.2302	1
5eu1	5SW	n1cc2c(c(c3cc(c(c(c3)OC)C[NH+](C)C)OC)cn(c2=O)C)cc1	354.181	5	1	1.2622	5
5exl	5SS	c1(ccc2c(c(n[nH]2)O)c1)c1ccnc(c1)[C@H](Cc1ccccc1)NC(=O)[C@H]1CC[C@@H](CC1)C[NH3+]	470.255	4	4	3.7788	7
5exm	5ST	c1(ccc(cc1)NC(=O)OC)c1cc([C@H](Cc2ccccc2)NC(=O)[C@H]2CC[C@@H](CC2)C[NH3+])ncc1	487.27	4	3	4.3752	8
5eyr	5T0	c1cc(ccc1C[NH2+]C)N1CCC(CC1)CCC(=O)n1cccc1	326.223	3	1	2.5183	6
5f08	5TG	N1(CCCC1)C(=O)CCC1CCN(CC1)c1ccc(cc1)C	300.22	2	0	3.61402	4
5f0f	5TD	O=C(N1CCCC1)CCC1CCN(CC1)c1ccc(C#N)cc1	311.2	3	0	3.17728	4
5f1h	5U6	n1cc2c(c(c3c(cc(c(c3)OC)C[NH+](C)C)OC)cn(c2=O)C)cc1	354.181	5	1	1.2622	5
5f1r	42O	OC(=O)[C@@H]1CSc2c(C3CC3)c(Cc3cccc4ccccc34)cc(=O)n12	377.109	4	1	4.2011	4
5f5z	5VY	c1(ccc(Nc2ncc(c(n2)Nc2cc(NS(=O)(=O)C(C)(C)C)ccc2)C)cc1)N1CC[NH+](CC1)C	510.265	7	4	3.14712	7
5f60	5VZ	c1c(Cl)c(NS(=O)(=O)C(C)(C)C)cc(c1)Nc1c(cnc(Nc2ccc(N3CC[NH+](C)CC3)cc2)n1)C	544.226	7	4	3.80052	7
5f61	5W0	c1cc(N2CC[NH+](C)CC2)c(cc1Nc1ncc(C)c(Nc2cccc(NS(=O)(=O)C(C)(C)C)c2)n1)F	528.255	7	4	3.28622	7
5f62	5W1	c1cc(N2CC[NH+](C)CC2)c(F)cc1Nc1ncc(C)c(Nc2ccc(c(NS(=O)(=O)C(C)(C)C)c2)Cl)n1	562.216	7	4	3.93962	7
5fe9	5WS	C=C1CC(=O)N(C)c2cc(ccc12)NS(=O)(=O)C	266.073	3	1	1.4378	2
5fh7	5XL	c1cn2c3c(c(ccc3)Cl)c(=O)[nH]c2c1C=[N+](C)C	274.074	2	1	2.1252	1
5fh8	5XK	CCC(Cc1ccn2c3c(c(ccc3)Cl)c(=O)[nH]c12)CC	302.119	2	1	4.4129	4
5ftg	NBR	CN(C)C1=CCN(C=C1)Cc1ccc(cc1)OCCOc1ccc(cc1)Cn1ccc(=[N+](C)C)cc1	485.291	5	0	3.8008	10
5fto	YMX	C1COCCC1Nc1cc(N2CC[N@@H+](C)CC2)ccc1C(=O)NC1=C2C=C(CC=C2N=N1)Cc1cc(F)cc(F)c1	561.278	6	3	3.7543	7
5h85	5XS	C(=O)(Nc1c2c(ncn1)nc[nH]2)c1cc(C(=O)OC)ccc1	297.086	6	2	1.3918	3
5h8e	5Y3	C(=O)(Nc1cc(Nc2cc(n3ncc(c3n2)C#N)N[C@@H]2C=C2)ccc1N(C)CC[NH3+])C	418.21	8	4	1.33138	8
5h8g	5Y4	C(=O)(Nc1cc(Nc2cc(n3ncc(c3n2)C#N)N[C@H]2C=C2)ccc1N(C)CC[NH+](C)C)C	446.241	8	4	1.23398	9
5ha1	RNE	[NH3+]C/C=C(/C=C/C=C(/C=C/C1=C(CCCC1(C)C)C)\C)\C	286.253	0	1	4.7599	5
5hct	61P	Cc1cccc(/C=N/NC(=O)[C@H](CC2=C3C=CCC=C3N=C2)[NH3+])c1	321.171	3	2	1.67052	5
5i1q	67C	CN(C(=O)c1cc(ccc1)C1CN(C(=O)C2=NC=CC12)CCC=C)C	337.179	3	0	2.4748	5
5i3v	68M	CC(C)(C)CCNC(=O)[C@H](C)Cc1c(nc2c(c1)cc(cc2)c1ncccc1C)N	404.258	4	2	4.91842	6
5i3w	68L	C1=C(C=CCO1)c1cc2c(cn1)Oc1c([C@]32COC(=N)N3)cc(cc1)NC(=O)c1ccc(Cl)cn1	487.105	7	3	4.21347	3
5i7y	69G	C(/C=C/C)n1c(=O)c2=NCC=c2c(c1)c1cccc(c1)C(=O)N(C)C	335.163	4	0	1.2069	4
5i88	69G	C(/C=C/C)n1c(=O)c2=NCC=c2c(c1)c1cccc(c1)C(=O)N(C)C	335.163	4	0	1.2069	4
5i9x	DB8	COc1cc2c(Nc3cc(OC)c(Cl)cc3Cl)c(C#N)cnc2cc1OCCC[N@H+]1CC[N@H+](C)CC1	531.179	6	3	2.35618	9
5i9z	627	n1(cc2C(N=Nc2c1)NC(=O)c1ccc(cc1)N1CC[N@H+](CC1)C)C(=O)[C@@H](c1ccccc1)OC	473.23	7	2	2.3766	6
5ia2	L66	O=c1[nH]c(=O)c2c(n1C)nc1n2cc(n1c1ccccc1OC)c1c(C)ccc(c1)O	417.144	8	2	2.35482	3
5igm	BMF	c1(cc(c(cc1)C)NS(=O)(=O)C)c1nn2c(c(c1)NC(=O)OCC)nnc2C	404.127	8	2	2.34804	5
5ime	6BZ	c1c(ccc(c1Cl)c1cc2cnc(nc2n(c1=O)CCC[NH3+])NC)n1ccnc(c1=O)C	452.16	8	2	1.63992	6
5ipj	6CD	C[C@H]1NC(=O)C2=CC(N=C12)c1cccc2C(=O)N(C)C(NC(C)(C)C)Nc12	367.201	5	3	1.7962	2
5ivc	6E7	c1(c2nccc(C(=O)O)c2)cc(ccn1)C(=O)NCCc1ccccc1	347.127	4	2	2.8143	6
5ivv	6EN	c12c(c(Nc3c(C(=O)O)ccnc3)cn1C)cccn2	268.096	5	2	2.4101	3
5ivy	6EO	c1c(ccc(c1)Cl)CC(=O)Nc1cnccc1C(=O)O	290.046	3	2	2.6144	4
5j0d	6F9	O(c1cc(cc(c2cc3c(c(c2)C(=O)N[C@H]2CCC[N@H+](C2)C)OCCN(C3)C(=O)CC)c1)OC)C	482.265	5	2	1.9087	6
5j27	6FF	c1(cc(c(c2n[nH]c(=O)n2c2c(cccc2)F)cc1S(=O)(=O)N(CCC)C)O)O	422.106	7	3	1.8084	6
5j6l	6GC	c1c(n2c(c3c(cc(c(C(=O)N(CCCC)C)c3)O)O)n[nH]c2=O)c(ccc1)F	400.155	6	3	2.65	6
5j6m	6FJ	c1c(n2c(c3c(cc(c(C(=O)N(Cc4ccco4)C)c3)O)O)n[nH]c2=O)c(ccc1)F	424.118	7	3	2.6431	5
5j82	6GV	c1(cc(c(c2n[nH]c(=O)n2c2c(cccc2)F)cc1S(=O)(=O)N(C)C(C)C)O)O	422.106	7	3	1.8068	5
5j86	6GW	c1c(n2c(c3c(cc(c(C(=O)N(Cc4cccs4)C)c3)O)O)n[nH]c2=O)c(C)ccc1	436.121	7	3	3.28092	5
5j8m	6DL	c1(cc(c(c2n[nH]c(=O)n2c2c(cccc2)F)cc1Br)O)O	364.981	5	3	2.5404	2
5j8u	6DL	c1(cc(c(c2n[nH]c(=O)n2c2c(cccc2)F)cc1)O)O	287.071	5	3	1.7779	2
5j9x	6GC	c1c([n+]2c(c3c(cc(c(C(=O)N(CCCC)C)c3)O)O)[nH][nH]c2=O)c(ccc1)F	401.162	4	4	2.0691	6
5jhb	6K5	FC(F)(F)c1cc(N)ncc1c1nc(nc(n1)N1CC(C1)(CCl)CO)N1CCOCC1	459.14	9	2	1.4087	5
5jq5	I74	O[C@H]1C[NH2+]CC[C@@H]1CNc1cc(n2ncc(C(C)C)c2n1)NCc1ccccc1	395.255	6	4	1.8209	7
5ko1	6UY	C(=O)(Nc1ccc(cc1)F)[C@H](OC(=O)c1nccnc1N)c1ccccc1	366.113	6	2	2.7347	5
5kz0	6YL	c1cc(cc(c1C(=O)N(C)C)[C@@H](C)Oc1cc(cnc1N)c1cn(C)nc1C)F	397.191	6	1	3.35362	5
5l2s	6ZV	C(C)[N@@H+]1CC[N@@H+](CC1)Cc1ccc(nc1)Nc1ncc(c(c2cc3c(c(c2)F)nc(C)n3C(C)C)n1)F	508.286	6	3	2.10272	7
5l4j	6JD	O=S(=O)(c1ccc(O)cc1)c1ccc(O)cc1	250.03	4	2	1.9306	2
5l7e	6Q0	c1ccc(cc1)S(=O)(=O)NCc1ccc(c2c(C)noc2C)cc1	342.104	4	1	3.43694	5
5l7g	6QE	Cc1c(c(on1)COc1cccc(c1F)F)c1ccc(cc1)CNS(=O)(=O)C1(C)CC1	448.127	5	1	4.47912	8
5l7h	6QG	c1cc2cc(CCCS(=O)(=O)NCc3ccc(-c4c(CO2)onc4C)cc3)c1	398.13	5	1	3.59462	0
5l8a	6RB	COc1ccc(c2c1cccc2)C[N@@H+]1Cc2c(CC1)n(CCO)nc2C(=O)NCc1ccccc1	471.239	5	3	2.1084	8
5ld8	6U5	n1cc2ccc(NS(=O)(=O)CCCC)cc2n1C	267.104	4	1	2.1151	5
5lny	70K	C(=O)(N(c1ccc(cc1)N1CCOCC1)C)C1=C(C=C2C(=C(C(=O)N3CCCCC3)N=N2)C1)O	463.222	7	1	3.3181	4
5lwm	79T	c1c2nc(c3ccc(CC(C(=O)N(C)C)C#N)o3)n(c2c2cc[nH]c2n1)C1CCCCC1	430.212	6	1	4.44828	5
5lz4	7BW	CC1(C)CN(CCOc2ccc(c(C#N)c2)F)C(=O)C1	276.127	3	0	2.33468	4
5lz5	7K4	C[C@@]1(CN(CCOc2cc(c(cc2)F)C#N)C(=O)C1)c1ccccc1	338.143	3	0	3.26638	5
5lz7	7BK	C[C@]1(CN(CCOc2cc(c(cc2)F)C#N)C(=O)C1)c1ccccc1	338.143	3	0	3.26638	5
5mme	8Q6	CCOc1ccc(cc1Nc1cc(cc(c1)C(=O)OC)C(=O)OC)C(=O)C	371.137	7	1	3.6047	7
5mmg	UT0	CCOc1ccc(cc1Nc1ccc2ccn(c2c1)S(=O)(=O)C)C(=O)C	372.114	6	1	3.7939	6
5mpk	0BC	CCOc1ccc(cc1NC(=O)c1cc(cc(c1)c1n[nH]nn1)c1cscn1)C(=O)C	434.116	8	2	3.8438	7
5mrb	C5N	O(C)c1cc(N2CC[NH+](C)CC2)ccc1Nc1ncc2ccc3c(n(C)nc3C(=O)Nc3c(CC)cccc3CC)c2n1	579.319	8	3	3.9805	8
5mrm	Q9T	c1c(c2cc(C(F)(F)F)no2)c(c(cc1Br)Br)O	384.856	3	1	4.591	1
5mwh	UWX	CC(C)Cc1ccc(cc1)S(=O)(=O)Nc1cc2c(cc1N1CCOCC1)n(C)c(=O)c(=O)n2C	486.194	8	1	2.0731	6
5mwp	ECV	CNC(=O)C[C@H]1COc2cc(ccc2N1C(=O)c1ccc2OCC(=O)Nc2c1)F	399.123	5	2	1.7005	3
5my8	RXZ	C(c1ccccn1)[NH+]1CCN(c2ccc(cc2NC(=O)c2oc(c3ccncc3)cc2)C(F)(F)F)CC1	508.195	5	2	3.9128	6
5n17	8FK	O=C1c2ccccc2Sc2cc(ccc2N1C)NC(=O)[C@@H]1CCCO1	354.104	4	1	3.5453	2
5n84	8Q5	O=C(NC1CC1)c1ccc(cc1)c1n2ccnc(c2nc1)NCC(C)C	349.19	5	2	3.3564	6
5n93	8QE	c1(ccc(cc1)Nc1cc(c(c(NC(C)(C)C)n1)C#N)N)C(=O)N	324.17	6	4	2.58838	4
5n9r	8RN	n1cn(C[C@]2(CCN(C(=O)C[C@@H](C)c3ccccc3)CC2)O)c(=O)c2scc(c12)Br	489.072	6	1	3.7678	5
5nap	DZ7	O=C1c2cc(OC)c(OC)cc2C=C1C[C@H]1CC[N@@H+](CC1)Cc1ccccc1	378.206	3	1	3.1687	6
5nlk	92E	CCOc1ccc(cc1NC(=O)c1cc(cc(c1)NC(=O)c1ccco1)NC(=O)C)C(=O)C	449.159	6	3	4.3439	8
5nyh	9EK	C(=O)(N(c1ccc(cc1)N1CCOCC1)C)C1=C(C=C2C(=C(C(=O)N3CCCC3)N=N2)C1)O	449.206	7	1	2.928	4
5o2d	9HH	O=S(=O)(C)Nc1c(cccc1)c1cccc2c1[nH]c1c2cccc1	336.093	2	2	4.3596	3
5o5a	9LN	CCn1c(=O)c(=O)[nH]c2cc(ccc12)C(=O)N(C)Cc1cnn(c1)c1ccccc1	403.164	6	1	2.1676	5
5odx	9RZ	C(=O)(N(c1ccc(cc1)N1CCOCC1)C)C1=C(C=C2C(=C(C(=O)N3CCC[C@@H](C3)OC)N=N2)C1)O	493.233	8	1	2.943	5
5op4	A0T	CCNc1c(cnc(n1)Nc1cc(c(cc1OC)C(=O)N1CCOCC1)F)C(F)(F)F	443.158	7	2	3.2909	6
5op5	3FE	n1c2[nH]cc(c3cc(ccc3)C#N)c2c(nc1)N1CCOCC1	305.128	5	1	2.33318	2
5os7	A8Q	C(C)(c1c(cccc1)c1ccc(C[NH3+])cc1Cl)C	260.12	0	1	3.8723	3
5ov8	AXN	CC(C)Cc1ccc(cc1)S(=O)(=O)Nc1cc2c(cc1N1CCCC1)n(C)c(=O)c(=O)n2C	470.199	7	1	2.8367	6
5owl	B0K	c12c(c(c(c(c2Br)Br)Br)Br)n(CCC[NH3+])cn1	487.76	2	1	3.7183	3
5sym	71Q	[NH+]1(CCN(CC1)C(=O)c1ccco1)CC(=O)Nc1cc(C(F)(F)F)ccc1Cl	416.098	3	2	1.9312	4
5t8o	76Z	C(#CC(O)(C)C)c1ccc2c(-c3nc(cn3CCO2)C(=O)N)c1	311.127	5	2	1.1638	1
5tb6	77X	CCC(=O)N1CCc2c(C1)c(n[nH]2)c1ccccc1	255.137	2	1	2.3714	2
5tbm	79A	N#Cc1cc(cc(F)c1)Oc1c2CC(F)(F)[C@H](c2c(S(=O)(=O)C)cc1)O	383.044	5	1	3.11798	3
5tpx	7H7	C[NH+](C)[C@@H](c1ccccc1)[C@H](C)Nc1c2ccccc2c2n(n1)c(nn2)C	361.214	5	2	2.27212	5
5u12	5RU	c1ccc(c(c1)CSc1[nH]c2c(c(=O)[nH]c(n2)N)n1)F	291.059	5	3	1.6598	3
5u28	82V	C1N(c2cc(=O)c3c(o2)c(cs3)c2cc3c(cc2)OCCO3)CCOC1	371.083	7	0	3.1293	2
5u49	S2L	c1c(cc(cc1O)/C=C/c1ccc(cc1Cl)O)O	262.04	3	3	3.6272	2
5uc4	83S	c1n(C(=O)c2cc(C(C)C)c(C=O)cc2O)cc2ccccc12	307.121	4	1	3.9713	3
5ucj	KU3	CC(C)c1cc(c(O)c2c1onc2)C(=O)n1cc2c(c1)cc(F)cc2	338.107	5	1	4.4391	2
5ueu	0S6	Clc1ccc(cc1)C1=N[C@H](c2n(-c3c1c(C)c(C)s3)c(C)nn2)CC(=O)OC	414.092	7	0	4.36266	3
5uez	89G	c1cc(ccc1)Oc1c(cccc1)c1c(cc(=O)n(C)n1)OC	308.116	5	0	3.2482	4
5ufp	86D	N#Cc1cc(cc(F)c1)Oc1c2CC(F)(F)[C@H](c2c(cc1)S(=O)(=O)C(F)F)O	419.025	5	1	3.71078	4
5uk8	8DV	[C@H]1(COCCN1c1cc(C2(CC2)S(=O)(=O)[C@H]2C=C2)nc(c2c3c(ccc2)N=CC3)n1)C	436.157	7	0	2.9694	5
5ula	5MJ	c1(ccc(cc1)OC)NC(=O)c1ccc(NC2=C(C(=O)CC2)C)c(Cl)c1	370.108	4	2	4.6497	5
5upj	UIN	c1(c(=O)oc2c(c1O)CCCCCC2)[C@H](c1ccccc1)CC	312.173	3	1	4.5463	3
5ut6	8MY	c1(cc(n2ccc(CO)n2)nc(Nc2ccc(C#N)cc2)n1)N	307.118	8	3	1.35208	4
5v82	96Y	c1c2c(cnc1c1cncc(C)n1)cnn2c1cccc(n1)[C@H]1C[NH2+]CCC1(F)F	408.174	6	1	2.26692	3
5vc3	DB8	COc1cc2c(Nc3cc(OC)c(Cl)cc3Cl)c(C#N)cnc2cc1OCCC[N@H+]1CC[N@H+](C)CC1	531.179	6	3	2.35618	9
5vc4	XZN	COc1cc2c(Nc3cc(Cl)c(OC)c(Cl)c3)c(C#N)cnc2cc1OCCC[N@H+]1CC[N@@H+](C)CC1	531.179	6	3	2.35618	9
5vcv	1N1	c1c(C(=O)Nc2c(cccc2Cl)C)sc(Nc2cc(nc(C)n2)N2CC[NH+](CCO)CC2)n1	488.163	8	4	1.89644	7
5vcw	93J	c12c(ncc(c1Nc1cc(c(cc1)F)Cl)C#N)cc(c(NC(=O)/C=C/C[NH+](C)C)c2)OCC	468.16	5	3	3.68048	8
5vcy	DB8	COc1cc2c(Nc3cc(OC)c(Cl)cc3Cl)c(C#N)cnc2cc1OCCC[N@@H+]1CC[N@@H+](C)CC1	531.179	6	3	2.35618	9
5vcz	XZN	COc1cc2c(Nc3cc(Cl)c(OC)c(Cl)c3)c(C#N)cnc2cc1OCCC[N@H+]1CC[N@H+](C)CC1	531.179	6	3	2.35618	9
5vd0	8X7	C[NH+]1CCN(CC1)c1ccc(Nc2ncc3c(=O)n(CC=C)n(c3n2)c2nc(ccc2)C(C)(C)O)cc1	501.272	9	3	1.4689	7
5vd1	P48	O=C(NC)c1nn(C)c2-c3c(CC(c12)(C)C)cnc(n3)Nc1ccc(cc1)N1CC[NH+](C)CC1	461.277	7	3	1.1487	4
5vd2	34W	CC(=O)NCC(=O)N1[C@H]2CC[C@@H]1c1c2ccc(c1)Nc1ncc(c(n1)NC1CCC1)C(F)(F)F	474.199	6	3	4.0577	6
5vd3	H8H	C[N@H+]1CC[N@H+](CCOc2cc(OC3CCOCC3)c3c(Nc4c5OCOc5ccc4Cl)ncnc3c2)CC1	543.224	8	3	1.1053	8
5vja	DUK	O=C(N)[C@@H](C)Sc1nc2n(ncc2c(=O)[nH]1)c1cc(ccc1)Cl	349.04	6	2	1.7281	4
5w2s	KMG	CC1=C2C(=CCC(=C2)NS(=O)(=O)CCCC)N=N1	267.104	4	1	2.6172	5
5wal	9ZS	c1(c(cccc1Cl)Cl)c1nc2ccnc(c2[nH]1)NC(=O)C1CC1	346.039	3	2	4.2802	3
5wij	AQG	c12c(c(nc(Nc3ccc(cc3)C(=O)N(CC)CC)n1)OCC1CCCCC1)[nH]cn2	422.243	6	2	4.5376	8
5win	SKE	S(=O)(=O)(N)c1ccc(Nc2nc(N)n(n2)C(=O)c2c(F)cccc2F)cc1	394.066	8	3	1.218	4
5x74	JAY	Fc1ccccc1[C@@H]1Nc2ccccc2C(=O)N1[C@H]1CC[N@H+](CC1)CCN1C(=O)c2ccccc2N[C@H]1c1c(F)cccc1	594.268	4	3	4.8453	6
5xsr	8EC	C(=O)(c1cc(cc2c1[nH]c(c1cc3CC[NH2+]Cc3s1)n2)F)N	317.087	3	3	1.1489	2
5xva	8FU	c1(c2c(nc(n1)C(=O)N1C[C@@H](C)[NH2+]CC1)ccc(c2)Cl)NC1=CC(C)N=N1	386.149	6	2	1.7985	3
5xvg	8FX	c1(c2c(nc(n1)C(=O)N1C[C@@H](C)[NH2+]CC1)ccc(c2)Cl)NC1=CC(C(C)C)N=N1	414.18	6	2	2.4346	4
5y13	8K0	OC(=O)CCCCNS(=O)(=O)c1c2ccccc2c(Br)cc1	384.998	3	2	3.1355	7
5y94	8QC	COc1ccc(Br)cc1S(=O)(=O)Nc1cc2c(C)noc2cc1NC	425.004	6	2	3.74982	5
5ya5	6TD	COc1ccc(cc1)Cc1nnc2sc(nn12)C1=CC2=CC=CCC2=N1	361.1	7	0	3.467	4
5yqx	E0K	C1=C[C@H]1C[C@@H]1C(=O)Nc2c(O1)cc(cc2)c1c(C)onc1C	296.116	4	1	3.23404	3
5zae	EAU	n1c(c(nc(C(=O)NC(=N)N)c1N)c1occc1)N1CCCCCC1	343.176	7	4	1.32247	3
5zc5	09I	c1(c2c(ccc1)oc(c1c(N3CCCCCC3)nc(N)c(C(=O)NC(=N)N)n1)c2)F	411.182	7	4	2.61477	3
5zg3	9C6	N12C=CC=C([C@@H]1NS(=O)(=O)CC2)c1ccc(cc1)Oc1ccccc1	354.104	4	1	2.9507	3
5zni	YMZ	FC(F)(F)c1cccc2c1nc(C(F)(F)F)cc2[C@@H](O)[C@@H]1CCCC[NH2+]1	379.124	2	2	3.4217	2
6ajv	HCC	c1(ccc(c(c1)O)C(=O)CCc1ccc(cc1)O)O	258.089	4	3	2.6189	4
6ajz	LOC	O=C(C)N[C@@H]1c2cc(=O)c(ccc2-c2c(CC1)cc(c(c2OC)OC)OC)OC	399.168	6	1	2.8716	5
6b4l	CJY	c1cc2=NC(C(=c2cc1)CCCOc1c2ccccc2ccc1)C(=O)O	345.136	3	1	2.9361	6
6chp	F0Y	C(=O)(N1CCC(CC1)Cc1cc([C@@H](CC#N)NC2=NC3=NC(C=CC3=N2)C)ccc1)OC	432.227	7	1	3.41928	5
6cjr	E0G	[C@@H]1(Nc2c(ccc(n3nc(c4c3CC(CC4=O)(C)C)C(F)(F)F)c2)C(=O)N)CC[C@H](CC1)O	464.204	6	3	3.8605	4
6cjs	2GJ	C1COCC[NH+]1Cc1ccc(cc1)c1c(C(=O)NCC)noc1c1cc(C(C)C)c(O)cc1O	466.234	6	4	2.708	7
6ckr	F5V	Cn1cc(cn1)c1cc2c(cc1)c(=O)n(C)cc2c1cc(ccc1)NS(=O)(=O)C	408.126	6	1	2.9775	4
6cks	F5Y	CCS(=O)(=O)c1cc(c(cc1)OC)c1c2cc(ccc2c(=O)n(c1)C)c1cn(nc1)C	437.141	7	0	3.4082	5
6ckw	F6D	c1(ccccc1[C@@H](CNc1n2c(nc(N[C@H](CC#N)c3cccc(c3)Cl)n2)nc(C)c1)[NH3+])OC	477.191	8	3	3.5567	9
6cn5	F7M	c1c(C2CCN(C(=O)C3CCCCC3)CC2)c2cc(ccc2n1C)NC(=O)c1nccc(c1)C#N	469.248	5	1	4.98358	4
6dak	G1Y	O=C(c1ccccc1)NCc1cccc(c2cn3C=CCc3n2)c1	315.137	3	1	3.5069	4
6dar	G2J	O=C(c1cccc(OC)c1)N(CC1CC1)Cc1cccc(c2cn3CCCc3n2)c1	401.21	4	0	4.5573	7
6dgl	GEV	c1ccc(c2nc(CC[C@@H](c3ccc(cc3)Cc3c([nH]c(=O)s3)O)O)c(C)o2)cc1	422.13	6	3	4.36242	7
6dgr	GDY	c1c(ccc(Cc2c([nH]c(=O)s2)O)c1)OCCc1cccs1	333.049	5	2	3.4158	6
6dl2	GUJ	c1(nnc2COCc3c(-n12)sc(C)c3Cc1ccccc1)C	311.109	5	0	3.56664	2
6dpt	H7M	c1cc(c(cc1)NS(=O)(=O)c1c(c(ccc1)Cl)O)Sc1n(C)cnn1	396.012	7	2	3.1261	5
6dq4	K0I	OC(=O)CCNc1nc(c2ncccc2)nc(c1)N1CCc2c(CC1)cccc2	389.185	6	2	3.0304	6
6dy7	HH7	N(CCCOc1c(cc(Cl)cc1)Cl)C1=NCC=N1	285.044	4	1	2.7923	5
6e4a	HRY	n1c2ccc(c3ccc(=O)n(c3)C)cc2c(nc1N1CC[NH+](CC[NH+](C)C)CC1)NCc1cc(Cl)ccc1	533.266	6	3	1.1104	8
6e6m	8CB	Oc1c([C@H]2[C@@H](CCC(=C2)C)C(=C)C)c(O)cc(c1)C	258.162	2	2	4.42222	2
6ei5	B5Q	c12cc(ccc2nc(nc1C(=O)n1cc2ccccc2c1)N)c1ccccc1C[NH2+]C	408.182	5	2	3.2154	4
6eif	B5T	c1cc(S(=O)(=O)N)ccc1c1cc2c(nc1)[nH]cc2c1cccnc1	350.084	4	2	2.9393	3
6eij	B5Z	C1=C[C@@H]1C(=O)Nc1nc2c(s1)nc(cc2)c1cc(ccc1)NC(=O)NCC[NH+]1CCOCC1	465.17	6	4	1.5194	7
6eiq	B6Z	C1C[NH+](C)CCN1c1cc(OC)c(cc1)Nc1sc(c(n1)N)C(=O)c1ccccc1	424.18	7	3	2.0432	6
6eir	B6H	C1C[NH+](C)CCN1c1cc(OC)c(cc1)Nc1sc(c(n1)N)C(=O)c1ccc(cc1)NC(=O)CC	495.217	8	4	2.3917	8
6el5	PU1	Clc1c(OC)c(OC)c(OC)cc1Cc1nc2c(N)nc(nc2n1CCCC#C)F	433.132	8	1	3.231	8
6eln	P4A	N1=NC(C(=C1C)c1ccc(cc1)OC)c1c(cc(cc1)O)O	296.116	5	2	4.0445	3
6elo	BAW	c1(cc(c(C2=C(C(N=N2)C)c2ccccc2F)cc1CC)O)O	312.127	4	2	4.5219	3
6elp	BA8	c1(c(cc(c(c2ccnn2c2c(cccc2)Cl)c1)O)O)CCc1ncccc1	391.109	5	2	4.7841	5
6ey8	C4T	c1(c(cc2c(c(Cc3ccccc3)n[nH]2)c1)O)C(=O)N(C)Cc1ccc(cc1)Cl	405.124	3	2	4.7849	5
6eyb	C3Z	c1c(c(cc2c(Cc3ccccc3)n[nH]c12)c1ccnn1c1ccccc1)O	366.148	4	2	4.712	4
6fo5	DZH	C1(=O)Nc2c(cc(cc2)S(=O)(=O)NCc2ccc(cc2)Cn2c(=O)[nH]c(=O)c3c2ncn3CC)CCC1	522.169	8	3	1.7078	7
6fsy	E5Q	Cc1onc(C)c1c1cc(cc(c1)[C@H](c1cnccc1)O)O	296.116	5	2	3.14074	3
6ftz	E7E	c1ccc2c(c1C(=O)Nc1cc(ccc1)C[NH3+])cc([nH]2)C(=O)N	309.135	2	4	1.261	4
6fuj	E8B	[NH3+]Cc1cc(c2cc(ccc2)NC(=O)CC(C)C)ccc1	283.18	1	2	3.0801	5
6fz4	EC8	c1(c(cc2c(c1)n(c(=O)c(=O)[nH]2)NC(=O)c1c(cccc1)O)C(F)(F)F)F	383.053	5	3	1.9372	2
6g27	EHE	n1c(c(cc(=O)n1C1CC[NH2+]CC1)C)c1ccccc1	270.16	3	1	1.11702	2
6g2c	EHT	n1ccc(c2c(c3c(noc3C)C)ncn2C)cc1	254.117	5	0	2.75394	2
6g2e	EHH	n1(cnc(c2c(cc(cc2C)C[NH3+])C)c1c1ccncc1)C	293.176	3	1	2.50784	3
6g2f	EHW	c1c2c(cc(c1)F)nccc2c1c(c2c(C)noc2C)ncn1C	322.123	5	0	4.04624	2
6g2o	EJE	c1(cc(c(c2c(c3c4c(cc(cc4)F)ncc3)n(C)cn2)c(C)c1)C)C[NH3+]	361.182	3	1	3.80014	3
6g9i	CXX	c1c(ccc2CCc3c(cccc3)N(c12)CCC[NH+](C)C)Cl	315.162	1	1	3.1113	4
6gjj	L36	O=C(NCC(=O)OCC)N(CC)Cc1ccc(N)cc1	279.158	4	2	1.3634	6
6gjm	L36	O=C(NCC(=O)OCC)N(CCC)Cc1ccc(N)cc1	293.174	4	2	1.7535	7
6gjn	F0Q	O=C(N(Cc1ccc(N)cc1)Cc1nnn(C)n1)NCC(=O)N1CCC[C@@H]1c1c(Br)cccc1	526.144	7	2	2.6303	7
6guh	FB8	c1(c2ccnc(Nc3ccc(cc3)S(=O)(=O)C)n2)cnc(C)n1C(C)C	371.142	7	1	3.37652	5
6guk	FC8	c12c(Nc3cc(ccc3)Cl)nc(N[C@@H]3CCCC[C@@H]3[NH3+])nc2n(cn1)CC	386.185	6	3	3.2082	5
6gvf	FE5	c1(c2c(ncnc2n(n1)C(C)C)N)c1cc2c(oc(n2)N)cc1	309.134	8	2	2.3798	2
6gwr	FEW	c1(cc(C(F)(F)F)cc(c1)NC(=O)c1ccc(C(C)C)c(c1)C#Cc1cnc2cnccn12)C[N@@H+]1CC[N@@H+](CC1)C	562.266	4	3	2.4368	5
6gxg	FFN	Cc1nc2c(c(=O)[nH]1)c(cs2)c1ccc(F)cc1	260.042	3	1	3.09912	1
6gzd	LCI	Fc1cnc(nc1c1cnn(C)c1CC1CC1)N[C@H]1CC[C@@H](CC1)[NH3+]	345.22	5	2	1.9337	5
6gzm	LCI	Fc1cnc(nc1c1cnn(C)c1CC1CC1)N[C@H]1CC[C@@H](CC1)[NH3+]	345.22	5	2	1.9337	5
6hk4	G8E	C1CN(CCO1)S(=O)(=O)c1ccc(c2cnc(c(C(=O)Nc3cccnc3)n2)N)cc1	440.127	8	2	1.394	5
6hpw	GKT	c1(ccc(cc1I)C(=O)Nc1cc2c(cc1)[nH]c(n2)C[NH+]1CCCCC1)C	475.099	2	3	3.29702	4
6i11	H0H	Cn1cc(cn1)NC(=O)c1cn(c(=O)c2c1cccc2)Cc1ccccc1	358.143	5	1	3.0356	4
6i12	H08	Cn1cc(cn1)NC(=O)c1cn(c(=O)c2c1cccc2)Cc1ccc(Cl)cc1	392.104	5	1	3.689	4
6i13	H0Q	Cn1cc(cn1)NC(=O)c1cn(c(=O)c2c1cccc2)Cc1cc(Cl)ccc1	392.104	5	1	3.689	4
6i14	GZN	Cn1cc(cn1)NC(=O)c1cn(c(=O)c2c1cccc2)Cc1cc(Cl)c(Cl)cc1	426.065	5	1	4.3424	4
6i62	27N	c1cc(O)ccc1C(C(Cl)(Cl)Cl)c1ccc(O)cc1	315.982	2	2	4.5999	2
6i8m	H7W	C1(=O)c2c([C@@H](N1[C@@H]1CC[N@H+](CC1)C1CCCCC1)C)cccc2C(=O)N	356.233	2	2	1.6823	3
6i8t	H7Z	C(=O)(N)c1c2c([C@H](N([C@@H]3CC[N@H+](CC3)C3CCCCC3)C2=O)C)ccc1	356.233	2	2	1.6823	3
6k04	CQF	c1c(cc2c(-n3c(CC[C@H]2Nc2ccc(cc2)Cl)nnc3C)c1)c1cn(C)nc1	404.152	6	1	4.72902	3
6mh1	JQP	c1(ccnc(n1)Nc1cc(C)cc(C)c1)c1c(c2ccc(F)cc2)ncn1C1CC[NH2+]CC1	443.235	5	2	4.40494	5
6mh7	JQY	c1(ccnc(n1)Nc1ccc(C)c(C)c1)c1c(c2ccc(F)cc2)ncn1C1CC[NH2+]CC1	443.235	5	2	4.40494	5
6mll	N1G	C(=O)(c1cc(c2ccccc2)n(c2ccccc2)n1)Nc1n[nH]nn1	331.118	6	2	2.3047	4
6n78	KEP	c1(cc(ccc1OC(F)F)Cl)c1nn(cc1NC(=O)c1c2ncccn2nc1)C	418.076	7	1	3.6369	5
6n79	KES	c1nn2cccnc2c1C(=O)Nc1c[nH]nc1c1cc(ccc1OC(F)F)Cl	404.06	6	2	3.6265	5
6n7a	KEV	c1c(c2nn(cc2cn1)C)C(=O)Nc1cn(nc1c1cc(ccc1OC)Cl)C	396.11	7	1	3.2831	4
6n7b	KEY	c1(cc(ccc1OC)Cl)c1nn(cc1NC(=O)c1cncc2c1N=NC2)C	382.095	7	1	3.9937	4
6n7d	KF4	C12=CC(=C(OC)CC1=NN=C2)C1=C(CN=N1)NC(=O)c1cnn2c1nccc2	374.124	9	1	1.8075	4
6nfy	B49	Cc1c(c(C)c(/C=C\2/c3cc(ccc3NC2=O)F)[nH]1)C(=O)NCC[NH+](CC)CC	399.219	2	4	1.91784	7
6no9	KUV	n1(C)c(c(cn1)NC(=O)c1c(N)sc(c2c(cccc2F)F)n1)N1CC[C@H]([C@@H](CC1)F)[NH3+]	466.163	7	3	2.2051	4
6nyv	LBD	C[C@@H]1C[NH2+]CCN1c1nc2ccccc2c(NC2=CC(C(C)(C)C)N=N2)n1	366.24	6	2	2.5355	3
6o95	LSV	c12cc(c(cc1O[C@@](C2)(C)CO)N1CCOCC1)NC(=O)c1cnn2c1nccc2	409.175	8	2	1.5041	4
6olx	KFY	c12c(c(ncn1)N)nc(n2CCCC)Cc1cc(c(c(c1)OC)OC)OC	371.196	8	1	2.8252	8
6p3t	NRS	O=S(=O)(c1cc2c([nH]c(=O)c(=O)[nH]2)cc1)N(c1cc2ccccc2cc1)C	381.078	4	2	2.1947	3
6p3v	NRV	Cn1c2ccc(F)cc2c2c1nc(SCC[NH+](CC)CC)nn2	334.15	5	1	1.6724	6
6pg5	OHV	C(CCCc1[nH]cc(CO)n1)NC(=O)OCc1ccccc1	303.158	4	3	2.1511	8
6pg9	OH1	C(CCCc1[nH]cc(CO)n1)NC(=O)c1ccccc1	273.148	3	3	1.6547	7
6pgb	OJG	C(CCc1[nH]cc(CO)n1)CNC(=O)Cc1ccccc1	287.163	3	3	1.5836	8
6pgc	OJJ	OCc1c[nH]c(CCCCN(C(=O)OC)Cc2ccccc2)n1	317.174	4	2	2.4933	8
6pl1	OOJ	C(c1cc(ccc1)NC(=O)Nc1nnc(SCc2nc3ccc(C)cn3c(=O)c2)s1)(F)(F)F	492.065	8	2	4.80952	5
6plf	ONV	[C@H]1(CNC(=O)O1)COc1c(cc2c(c1)N=C(C2)C(=O)N[C@@H](c1ccc(C(=O)O)cc1)CO)Cl	473.099	7	4	2.0038	8
6q3y	HG5	O=C1N(C)c2c(N([C@@H]1CC)Cc1ccccc1)nc(nc2)Nc1ccc(cc1OCC)[C@@H]1CC[N@@H+](C)CC1	515.313	6	2	3.7726	8
6q3z	HG8	O=C1N(C)c2c(N([C@@H]1CC)Cc1scc(C)c1)nc(nc2)Nc1ccc(cc1OCC)[C@@H]1CC[N@@H+](C)CC1	535.285	7	2	4.14252	8
6qas	34W	CC(=O)NCC(=O)N1[C@H]2CC[C@@H]1c1c2ccc(c1)Nc1ncc(c(n1)NC1CCC1)C(F)(F)F	474.199	6	3	4.0577	6
6qau	1FV	C1CCC1C(=O)NCCCNc1nc(ncc1[C@H]1C=C1)Nc1cc(ccc1)C[NH+]1CCOCC1	463.282	6	4	2.007	11
6qav	HVH	N(CCCNC(=O)C1CCC1)c1c([C@H]2C=C2)cnc(Nc2ccc3C[N@H+](C)CCc3c2)n1	433.271	5	4	2.1627	9
6qqq	JDE	C1=C(CN=N1)C(=O)OCc1cc(c2cccnc2)cc(OC)c1	309.111	6	0	3.1501	5
6qqv	JEW	c1(cc2n(Cc3c(C#N)cccc3)ccc2cc1)c1cc([nH]n1)N	313.133	4	2	3.53358	3
6qqw	JDQ	c12ccn(c2cc(c2[nH]nc(N)c2)cc1)Cc1ccccc1	288.137	3	2	3.6619	3
6qqz	JEB	c1c(c2[nH]nc(N)c2C#N)cc2c(ccn2Cc2cccnc2)c1	314.128	5	2	2.92858	3
6qr0	JFB	c1c(c2[nH]nc(N)c2C#N)cc2c(ccn2Cc2ccncc2)c1	314.128	5	2	2.92858	3
6qr1	JFT	c1c2c(ccc1C1=C(C#N)C(N=N1)N)c(cn2Cc1cccnc1)Cl	348.089	6	1	3.72328	3
6qr2	JQB	c1n(c2c(ccc(c2)C2C(=C(N=N2)N)C#N)c1)Cc1c(=O)[nH]ccc1	330.123	6	2	2.57868	3
6qr3	JE8	c12n(C[C@@H]3C[N@H+](C)CCC3)ccc2ccc(C2=C(C#N)C(N)N=N2)c1	335.198	5	2	1.55128	3
6qr4	JD8	c1c2c(cc(c3[nH]nc(N)c3C#N)c1)n(cc2)C[C@H]1CCCC[N@H+]1C	335.198	4	3	1.55248	3
6qr7	JEK	c1c2c(cc(c3[nH]nc(N)c3C#N)c1)n(cc2)Cc1ccc(C[NH+]2CCCCC2)cc1	411.229	4	3	3.10238	5
6qr9	JEE	c1c2c(cc(c3[nH]nc(N)c3C#N)c1)n(cc2)Cc1ccc(C[NH+]2CCOCC2)cc1	413.208	5	3	1.94868	5
6qrc	JFE	c12ccn(c2cc(c2[nH]nc(N)c2)cc1)Cc1cc(ccc1)OC	318.148	4	2	3.6705	4
6s56	KVZ	c1(S(=O)(=O)N(C)C)cc(NC(=O)CN2C(=O)N[C@@]3(CCCc4ccccc34)C2=O)ccc1Cl	490.108	5	2	2.3124	5
6s57	KVT	c1(ccc(C)c(c1)S(=O)(=O)N1CCCCCC1)NC(=O)CN1C(=O)NC(C)(C)C1=O	436.178	5	2	1.82862	5
6s5k	KWE	c1ccc(CCCCNC2=C(C(=O)N(Cc3ccccc3)C2=O)Cc2ccccc2)cc1	424.215	3	1	4.6647	10
6sbt	L5H	[nH]1c(=O)c(=O)n(NC(=O)c2ccccc2)c2cc(c(cc12)C(F)(F)F)n1cncc1	415.089	6	2	2.2782	3
6t1i	M7W	c1c(ncc(CNC(=O)N2CCN(c3ccc(C(=O)C)cc3)CC2)c1)OC	368.185	5	1	2.3246	5
6t1j	M7T	O=C(c1sccc1)N1CCN(CC1)C(=O)NCc1ccc(cc1)C[NH+]1CCCC1	413.201	3	2	1.5944	5
6t1m	M8K	N(C(=O)c1ccc(cc1)C#N)c1cc2[nH]c(nc2cc1)C[NH+]1CCCCC1	360.182	3	3	2.25568	4
6t1n	M7Z	c1cc(ccc1Cl)C(=O)Nc1ccc2c(c1)[nH]c(C[NH+]1CCCCC1)n2	369.148	2	3	3.0374	4
6u5y	Q0M	c1(c(c(C(=O)NC)cc(C2(CCC2)C#N)c1)O)NS(=O)(=O)c1cc(cc(c1O)Cl)Br	512.976	6	4	3.61938	5
6u6w	Q0Y	c1c(ccc(c1S(=O)(=O)Nc1cc(ccc1O)Cl)OC)Br	390.928	4	2	3.6175	4
6u8o	Q1G	c1(c(ccc(c1)Br)O)S(=O)(=O)Nc1cc(C2(CCC2)C#N)ccc1O	421.994	5	3	3.60638	4
6upj	NIU	c1(c(=O)oc2c(c1O)CCCCC2)[C@H](c1ccccc1)CC	298.157	3	1	4.1562	3
