# Supplementary material for: The Last Mile Problem: A Critical Assessment of Physics-Based and AI Tools for Small Molecule Binding Prediction in Virtual Screening
Source: J Chem Inf Model. 2026 May 7;66(10):5964–77. doi: 10.1021/acs.jcim.6c00942 (PMC13213910; doi:10.1021/acs.jcim.6c00942)
Supplement: Supplementary file 5 [file ci6c00942_si_005.zip]

Archive with 2 entries (2 files):
- Suppl-dataset-4.tar.gz
- __MACOSX/._Suppl-dataset-4.tar.gz
