# Supplementary material for: The Last Mile Problem: A Critical Assessment of Physics-Based and AI Tools for Small Molecule Binding Prediction in Virtual Screening
Source: J Chem Inf Model. 2026 May 7;66(10):5964–77. doi: 10.1021/acs.jcim.6c00942 (PMC13213910; doi:10.1021/acs.jcim.6c00942)
Supplement: Supplementary file 6 [file ci6c00942_si_006.xlsx]

## Sheet: Sheet1
SMILES	Ligand_ID	MW	LogP	HBD	HBA	RotBonds	Target	Activity
COc1c(OC)cc(cc1OC)Nc(n2)ncc(c23)ccn3-c4ccccn4	7PY	377.404	3.5849	1	8	6	FAK1	Active
c1ccnc(N(C)S(=O)(=O)C)c1CNc2nc(ncc2C(F)(F)F)Nc(cc3)cc(c34)CC(=O)N4	YAM	507.498	3.1365	3	8	7	FAK1	Active
c1cccc(F)c1Nc2ncnc(c23)[nH]nc3	4GU	229.218	2.2356	2	4	2	FAK1	Active
CN1S(=O)(=O)c(c[nH]n2)c2c(c13)cc(cc3)-c4ccc(cc4)C(=O)N5CCC(CC5)CCO	1BQ	466.563	3.1168	2	5	4	FAK1	Active
[n-]1nnnc1-c2cc(Br)cnc2	K8A	225.029	0.6533	0	4	1	FAK1	Active
n1[nH]cc(c12)[nH]nc2C	4KA	122.131	0.59442	2	2	0	FAK1	Active
O=S(=O)(C)N(C)c1ccccc1CNc2c(C(F)(F)F)cnc(n2)Nc3ccc(cc3)S(=O)(=O)C	CHEMBL488247	529.566	3.6504	2	8	8	FAK1	Active
O=S(=O)(C)N(C)c1ccccc1CNc2c(C(F)(F)F)cnc(n2)Nc(cc3)cc(c34)CNC4=O	CHEMBL487229	506.51	3.4903	3	7	7	FAK1	Active
O=S(=O)(C)N(C)c1ccccc1CNc2c(C(F)(F)F)cnc(n2)Nc(cc3)cc(c34)CC(=O)N4	CHEMBL472212	506.51	3.7415	3	7	7	FAK1	Active
O=S(=O)(C)N(C)c1ccccc1CNc2c(C(F)(F)F)cnc(n2)Nc(cc3)cc(c34)CS(=O)(=O)N4	CHEMBL452341	542.565	3.5022	3	8	7	FAK1	Active
C1CCCN1S(=O)(=O)c2ccccc2CNc3c(C(F)(F)F)cnc(n3)Nc(cc4)cc(c45)CC(=O)N5	CHEMBL529889	532.548	4.1302	3	7	7	FAK1	Active
CS(=O)(=O)c1ccccc1CNc2c(C(F)(F)F)cnc(n2)Nc(cc3)cc(c34)CC(=O)N4	CHEMBL488089	477.468	3.7492	3	7	6	FAK1	Active
CS(=O)(=O)c1cccc(c1)CNc2c(C(F)(F)F)cnc(n2)Nc(cc3)cc(c34)CC(=O)N4	CHEMBL487246	477.468	3.7492	3	7	6	FAK1	Active
n1cccc(c1N(C)S(=O)(=O)C)CNc2c(C(F)(F)F)cnc(n2)Nc(cc3)cc(c34)CC(=O)N4	CHEMBL1084546	507.498	3.1365	3	8	7	FAK1	Active
c1ccccc1CNc2c(C(F)(F)F)cnc(n2)Nc(cc3)cc(c34)CC(=O)N4	CHEMBL471520	399.376	4.3457	3	5	5	FAK1	Active
C1CC[C@@H](C([O-])=O)N1C(=O)[C@H](CCCC[NH3+])[NH2+][C@H](C([O-])=O)CCc2ccccc2	LPR	405.495	-3.1772	2	5	12	ACE	Active
c1ccccc1COC(=O)N[C@@H](Cc2ccccc2)P(=O)([O-])[C@@H]3CCC[C@H]3C(=O)N[C@H](C(=O)[O-])Cc4c[nH]c(c45)cccc5	RX3	615.623	3.2474	3	7	12	ACE	Active
c1ccccc1COC(=O)N[C@@H](Cc2ccccc2)P(=O)([O-])C[C@H](Cc3cc(no3)-c4ccccc4)C(=O)N[C@H](C(=O)[O-])Cc5ccc(O)cc5	3ES	709.692	3.8169	3	10	16	ACE	Active
c1ccccc1CC[C@@H](C(=O)[O-])[NH2+][C@@H](CCCC[NH3+])C(=O)N[C@H](C(=O)[O-])Cc(c[nH]2)c(c23)cccc3	LSW	494.592	-1.9594	4	5	15	ACE	Active
c1ccccc1C[C@H](NC(=O)[C@H](CC([O-])=O)NC(=O)C)P([O-])(=O)C[C@@H](C)C(=O)N[C@@H](C)C(=O)N	RX4	496.457	-2.4194	4	8	13	ACE	Active
[n-]1nnnc1C[C@@H]([NH3+])C(=O)N[C@@H](Cc2ccccc2)P(=O)([O-])C[C@@H](C)C(=O)N[C@@H](C)C(=O)N	1IU	479.458	-3.0687	4	8	12	ACE	Active
c1ncccc1-c(c2C)n(c(c23)cccc3)CCCCP(=O)([O-])O[C@@H](CC4)C(=O)N(CC(=O)[O-])c(c45)cccc5	CHEMBL54520	559.559	3.45982	0	8	10	ACE	Active
c1ccccc1C[C@H]([S-])C(=O)N[C@@H](Cc2ccccc2)C(=O)N[C@H](C(=O)[O-])COCc3ccccc3	CHEMBL282664	504.608	1.3236	2	6	13	ACE	Active
c1ccccc1CCCCP(=O)([O-])CC(=O)N([C@@H](C2)C(=O)[O-])CC23SCCS3	CHEMBL108988	441.511	1.1748	0	7	8	ACE	Active
c1ccccc1COC(=O)N[C@@H](C(=O)[O-])CCC(=O)N2[C@H](C(=O)[O-])C[C@@H]([C@@H]23)CCCC3	CHEMBL40435	430.457	-0.2789	1	7	8	ACE	Active
c1ccccc1C[C@H]([S-])C(=O)N[C@H](C(=O)N2CC(=O)[O-])CCCC23CCCC3	CHEMBL319237	402.516	0.7046	1	5	6	ACE	Active
c1ccccc1C[C@H]([S-])C(=O)N[C@@H]([C@@H](C)CC)C(=O)N[C@H](C(=O)[O-])Cc2ccc(O)cc2	CHEMBL19755	456.564	0.8585	3	6	11	ACE	Active
c1ccccc1C[C@@H](C(=O)[O-])NC(=O)[C@H](Cc2ccccc2)CP(=O)([O-])[C@H]([NH3+])Cc3ccccc3	CHEMBL1159920	493.52	0.7718	2	5	12	ACE	Active
c1ccccc1CCC(=O)N[C@@H](C(=O)[O-])CCC(=O)N2[C@H](C(=O)[O-])Cc(c23)cccc3	CHEMBL444826	422.437	-0.6581	1	6	9	ACE	Active
c1ccccc1SC[C@@H](C(=O)[O-])N[C@@H](CC2)C(=O)N(CC(=O)[O-])c(c23)cccc3	CHEMBL38613	412.467	-0.4153	1	7	8	ACE	Active
C1C[NH2+]CCN1C(=O)COc(cc2)ccc2OCC(=O)N3CCN(CC3)C(=O)c(c4)oc(c45)ccc(c5)C(=[NH2+])N	CHEMBL109688	550.616	-1.955	3	6	8	TRYB1	Active
C1CCCCN1C(=O)COc(cc2)ccc2OCC(=O)N3CCN(CC3)C(=O)c(c4)oc(c45)ccc(c5)C(=[NH2+])N	CHEMBL110856	548.62	0.6519	2	6	8	TRYB1	Active
c1cccc(c12)ccc(c2O)C(=O)N[C@@H](CCCNC(=[NH2+])N)C(=O)N3CCC[C@H]3C(=O)N	CHEMBL127894	441.512	-1.4363	6	4	8	TRYB1	Active
C1[NH2+]CCC[C@@H]1CNc(nc(Cl)c2C)c(=O)n2CC(=O)Nc3cccc(c3)C[NH3+]	CHEMBL184815	420.945	-0.02898	4	5	7	TRYB1	Active
c1ccccc1C(c2ccccc2)CCNC(=O)N3CCC(CC3)CNC(=O)c4ccc(cc4)C(=[NH2+])N	CHEMBL75205	498.651	2.5246	4	2	9	TRYB1	Active
CC(=O)N1C[C@H](O)C[C@H]1C(=O)N[C@H](C(=O)c2nccs2)CCCNC(N)=[NH2+]	CHEMBL341083	397.481	-2.7641	5	6	8	TRYB1	Active
Cc1cc(C)c(cc1C[NH3+])CNc2c(=O)n(c(c(n2)Cl)C)CC(=O)Nc3cccc(c3)C[NH3+]	CHEMBL360174	471.005	1.55656	4	5	8	TRYB1	Active
c1cccnc1CCCCCC(=O)N2CCN(CC2)C(=O)N3[C@H](C(=O)[O-])[C@H](C3=O)C[C@H]4CCCN(C4)C(=[NH2+])N	CHEMBL447534	541.653	-1.7985	2	6	9	TRYB1	Active
s1ccnc1-n2cc(c(c23)cccc3)C(=O)N4CCC(CC4)c5cccc(c5)C[NH3+]	CHEMBL189372	417.558	3.8487	1	4	4	TRYB1	Active
[nH+]1c[nH]cc1CCNc(nc(Cl)c2C)c(=O)n2CC(=O)Nc3cccc(c3)C[NH3+]	CHEMBL187587	417.901	0.38252	4	5	8	TRYB1	Active
CCOC(=O)COc1ccc(cc1)OCC(=O)N2CCN(CC2)C(=O)c(c3)oc(c34)ccc(c4)C(=[NH2+])N	CHEMBL424436	509.539	0.2025	2	7	9	TRYB1	Active
c1ccc(C)c(c12)n(CCOC)cc2C(=O)N3CCC(CC3)c4cccc(c4)C[NH3+]	CHEMBL191546	406.55	3.35782	1	3	6	TRYB1	Active
C1CC1Cn2cc(c(c23)cccc3)C(=O)N4CCC(CC4)c5cccc(c5)C[NH3+]	CHEMBL190103	388.535	3.813	1	2	5	TRYB1	Active
c1ccccc1COC(=O)N[C@@H](CCCC[NH3+])C(=O)c2nc(on2)Cc3ccc(cc3)C(=O)NCCc4cccs4	CHEMBL213951	576.699	3.5843	3	8	15	TRYB1	Active
[NH3+]Cc1ccc(cc1)CCC[NH2+]CCNS(=O)(=O)c(cc2)cc(c23)ccs3	CHEMBL379328	405.589	1.1177	3	3	10	TRYB1	Active
O=C([O-])C[C@H](O)C[C@H](O)CC[C@@H]([C@@H](C)C=C1)[C@H](C1=2)[C@H](C[C@H](C2)C)OC(=O)C(C)(C)CC	SIM	435.581	2.771	2	6	10	HMDH	Active
[O-]C(=O)C[C@H](O)C[C@H](O)CCc(n1C(C)C)c(-c2ccc(F)cc2)c(-c(cc3)ccc3F)c1C(=O)Nc4ccccc4	876	575.632	5.118	3	6	12	HMDH	Active
O=C([O-])C[C@H](O)C[C@H](O)CCc(c1C(C)C)nn(-c2ccc(F)cc2)c1C(=O)NCc3ccccc3	CHEMBL254036	496.559	2.2493	3	7	12	HMDH	Active
O=C([O-])C[C@H](O)C[C@H](O)CCc(c1-c2ccc(F)cc2)n(C(C)C)c(c13)c(=O)n(c4c3cccc4)Cc5ccccc5F	CHEMBL389442	587.643	4.7151	2	7	11	HMDH	Active
Cc1c[nH+]c([nH]1)CNC(=O)c2c(-c3ccccc3)c(-c4ccc(F)cc4)c(n2C(C)C)CC[C@@H](O)C[C@@H](O)CC(=O)[O-]	CHEMBL249273	576.669	3.10722	4	6	13	HMDH	Active
O=C([O-])C[C@H](O)C[C@H](O)CCc(c1C(C)C)n(-c2ccc(F)cc2)nc1C(=O)N3CCC[C@@H]3c4ccccc4	CHEMBL253153	536.624	3.2966	2	7	11	HMDH	Active
c1cc(F)ccc1-c(cc2C)c(c([n+]2[O-])C(C)C)/C=C/[C@H](O)C[C@@H](O)CC(=O)[O-]	CHEMBL142436	402.442	1.82302	2	5	8	HMDH	Active
O=C([O-])C[C@H](O)C[C@H](O)CCc(n1CC)c(-c2ccc(F)cc2)c(C)c1C(=O)NCc3cnc(cn3)C	CHEMBL392897	511.574	1.83544	3	8	12	HMDH	Active
O=C([O-])C[C@H](O)C[C@H](O)CCc(c1-c2ccc(F)cc2)n(C(C)C)c(c13)c(=O)n(c4c3cccc4)-c5cccc(F)c5	CHEMBL228528	573.616	4.656	2	7	10	HMDH	Active
O=C([O-])C[C@H](O)C[C@H](O)CCn1c(-c2ccc(F)cc2)nc(c1C(C)C)C(=O)NCc3cccc(c3)-c4ccccc4F	CHEMBL444210	590.647	4.1907	3	7	13	HMDH	Active
O=C([O-])C[C@H](O)C[C@H](O)CCc(n1C(C)C)c(-c2ccc(F)cc2)c(-c3ccccc3)c1C(=O)NCc4ccccn4	CHEMBL398240	572.657	4.0516	3	7	13	HMDH	Active
c1c(F)ccc(c12)[n+]([O-])c(C(C)C)c(c2-c3ccc(F)cc3)/C=C/[C@@H]4C[C@@H](O)CC(=O)O4	CHEMBL122937	439.458	4.6215	1	4	4	HMDH	Active
O=C([O-])C[C@H](O)C[C@H](O)\C=C\c(c1C(C)C)c(-c2ccc(F)cc2)nc(n1)Nc3ccn(n3)C	CHEMBL468205	468.509	2.1483	3	9	10	HMDH	Active
O=C([O-])C[C@H](O)C[C@H](O)CCc(c1C(C)C)n(-c2ccc(F)cc2)nc1C(=O)N3CCCC[C@H]3c4ccccc4	CHEMBL398523	550.651	3.6867	2	7	11	HMDH	Active
O=C(O1)C[C@H](O)C[C@@H]1CCc(c2CC)c(-c3ccc(F)cc3)cc(n2)-c4ccccc4	CHEMBL350895	419.496	5.1162	1	4	6	HMDH	Active
O=c([nH]1)n(C)c(c12)c(ccc2)OC[C@@H](O)C[NH2+]C(C)(C)Cc3ccc(cc3)Oc4ccc(cn4)C(=O)N	CHEMBL386016	506.583	1.4772	4	7	11	ADRB1	Active
c1ccc[nH+]c1CC(=O)Nc2ccc(cc2)CC[NH2+]C[C@H](O)COc(ccc3)c(c34)[nH]c(=O)[nH]4	CHEMBL466519	463.538	0.3973	5	4	11	ADRB1	Active
c1c(Cl)cccc1[C@@H](O)C[NH2+][C@@H](CC2)Cc(c23)cc(cc3)Oc4cc(C(=O)[O-])cc(c4)NC5CCOCC5	CHEMBL515349	537.056	3.241	3	6	9	ADRB1	Active
c1ccccc1NC(=O)Nc2ccc(cc2)S(=O)(=O)N3CCC(CC3)C[NH2+]C[C@H](O)COc4ccc(O)cc4	CHEMBL100970	555.677	2.4402	5	6	11	ADRB1	Active
c1cccc(c12)c3c([nH]2)cccc3OC[C@@H](O)C[NH2+]CCc4ccc(cc4)NC(=O)Cc5cccc[nH+]5	CHEMBL466923	496.611	2.8622	4	3	11	ADRB1	Active
O=S(=O)(C)Oc1cccc(c12)c(c[nH]2)C[C@@H](C)[NH2+]C[C@H](O)c3cccc(c3)NCc(cc4)cc(c45)cccc5	CHEMBL183552	544.697	4.4996	4	5	11	ADRB1	Active
c1cc(O)ccc1OC[C@@H](O)C[NH2+]CCc(cc2)ccc2NC3CCN(CC3)C(=O)NCc4ccc(F)cc4	CHEMBL322973	537.656	2.8632	5	5	12	ADRB1	Active
BrCC(=O)N[C@@]1(C)CC[C@H](CC1)C(C)(C)[NH2+]C[C@H](O)COc(ccc2)c(c23)cc([nH]3)C#N	CHEMBL156754	506.465	2.58128	4	4	9	ADRB1	Active
c1cccc(c12)cccc2OC[C@@H](O)C[NH2+]CCNC(=O)c3ccc(cc3)-n4ccnc4	CHEMBL317163	431.516	1.7586	3	5	10	ADRB1	Active
O=C(N1)CCc(c12)c(ccc2)OC[C@H](O)C[NH2+]CCNC(=O)c3ccc(Cl)c(c3)S(=O)(=O)N	CHEMBL40343	497.981	-0.3948	5	6	10	ADRB1	Active
c1cccc(c12)c3c([nH]2)cccc3OC[C@@H](O)C[NH2+]C[C@@H]4CC[N@H+](CC4)CCC(F)(F)F	CHEMBL103137	451.533	1.8715	4	2	9	ADRB1	Active
CC(C)(C)[NH2+]C[C@@H](O)COc(ccc1)c(c12)CCC(=O)N2	CHEMBL839	293.387	0.6729	3	3	5	ADRB1	Active
c1ccccc1C(=O)Nc2ccc(cc2C(=O)[O-])Oc3cccc(c3)CC[NH2+]C[C@H](O)c4cccc(Cl)c4	CHEMBL490222	531.008	3.5876	3	5	11	ADRB1	Active
c1cccc(c12)cc([nH+]c2)CC(=O)Nc3ccc(cc3)CC[NH2+]C[C@H](O)COc4ccc(O)cc4	CHEMBL562153	473.573	2.0865	4	4	11	ADRB1	Active
c1cc(OC)ccc1CC(C)(C)[NH2+]C[C@H](O)COc(ccc2)c(c23)[nH]c(=O)[nH]3	CHEMBL486278	386.472	1.1892	4	4	9	ADRB1	Active
C1CC(=O)C=C([C@]12C)CC[C@@H]3[C@@H]2CC[C@@]4(C)[C@H]3CC[C@@H]4C(=O)C	STR	314.469	4.7235	0	2	1	MCR	Active
C1CC(=O)C=C([C@]12C)CC[C@@H]3[C@@H]2[C@@H](O)C[C@@]4(C)[C@H]3CC[C@@H]4C(=O)CO	C0R	346.467	2.6667	2	4	2	MCR	Active
OCC(=O)[C@H]1CC[C@H]([C@@]123)[C@H]4[C@H]([C@H](C2)OC3=O)[C@]5(C)C(CC4)=CC(=O)CC5	AS4	358.434	2.2113	1	5	2	MCR	Active
O=C(O1)CC[C@]12[C@]3(C)[C@@H](CC2)[C@H]4[C@H](CC3)[C@]5(C)C(=CC(=O)CC5)C[C@H]4SC(=O)C	SNL	416.583	4.8523	0	5	1	MCR	Active
O1CC(=O)Nc(c12)cc(cc2)C(=Nn(c34)cnn4)[C@@H](S3)c5ccccc5	LD1	363.402	2.7084	1	7	2	MCR	Active
C1CC(=O)C=C([C@]12C)CC[C@@H]3[C@@H]2[C@@H](O)C[C@@]4(C=O)[C@H]3CC[C@@H]4C(=O)CO	CHEMBL273453	360.45	1.8457	2	5	3	MCR	Active
OCC(=O)[C@@](O)([C@H](C)C1)[C@@](C)(C[C@@H]([C@@]23F)O)[C@@H]1[C@@H]2CCC([C@@]34C)=CC(=O)C=C4	CHEMBL384467	392.467	1.8957	3	5	2	MCR	Active
C/C=C1/C(=O)C[C@@H]([C@@]12C)[C@@H]3[C@H](CC2)[C@]4(C)C(CC3)=CC(=O)CC4	CHEMBL197846	312.453	4.6436	0	2	0	MCR	Active
CC(=O)[C@H]1CC[C@H]([C@@]12C)[C@H]3[C@H](CC2)[C@]4(C)C(CC3)=CC(=O)C=C4	CHEMBL103	312.453	4.4995	0	2	1	MCR	Active
C/C=C1\C(=O)C[C@H]([C@@]12C)[C@H]3[C@H](CC2)[C@]4(C)C(CC3)=CC(=O)CC4	CHEMBL372106	312.453	4.6436	0	2	0	MCR	Active
C1CC(=O)C=C([C@]1([C@]234)C)C[C@@H](C(=O)OC)[C@H]2[C@H]5[C@](C)(C[C@H]3O4)[C@@]6(CC5)CCC(=O)O6	CHEMBL1095097	414.498	3.1245	0	6	1	MCR	Active
Cc1cn(c([nH+]1)C)C[C@](C(F)(F)F)(O)CC(C)(C)c2cc(F)ccc2OC	CHEMBL220023	389.413	3.72804	1	3	6	MCR	Active
C[C@@H]1CC(C)(C)Nc(c12)c(C)cc(c2Cl)-c(ccc3)c(c34)[nH]cc4	CHEMBL258191	338.882	6.49442	2	1	1	MCR	Active
Clc1cc(F)ccc1[C@H](C(C#N)=C2C)C(C(=O)OC)=C(N2)Cn3cc[nH+]c3	CHEMBL1215552	387.822	2.70638	1	5	4	MCR	Active
Clc1cc(F)ccc1[C@H](C(C#N)=C2C)C(C(=O)OC)=C(N2)Cn3cncn3	CHEMBL1215621	387.802	2.68228	1	7	4	MCR	Active
C1CC(=O)C=C(CC2)[C@H]1[C@@H](CC3)[C@@H]2[C@@H]([C@]34C)CC[C@@]4(O)C#C	NDR	298.426	3.4925	1	2	0	PRGR	Active
C1=CC(=O)C=C([C@]12C)CC[C@@H]3[C@]2(Cl)[C@@H](O)C[C@@]4(C)[C@H]3C[C@@H](C)[C@@]4(C(=O)CCl)OC(=O)c5ccco5	MOF	521.437	4.8692	1	6	4	PRGR	Active
CC1(C)OC(=S)Nc(c12)ccc(c2)-c3ccc(C#N)n3C	T98	297.383	3.52588	1	4	1	PRGR	Active
COC[C@]1(OC)CC[C@H]([C@@]12C)[C@H]3C(=C4C(CC3)=CC(=O)CC4)[C@H](C2)c5ccc(cc5)/C=N/O	AS0	449.591	5.4258	1	5	5	PRGR	Active
N#Cc1ccc(cc1C(F)(F)F)N(CC(F)(F)F)[C@@H](C)C(=O)N(C)C	30X	367.293	3.42248	0	3	4	PRGR	Active
Clc(c1)c(C#N)ccc1N([C@H]2CC[N@H+](C)C2)Cc3ccccc3C(F)(F)F	GKK	394.848	3.52408	1	2	4	PRGR	Active
Cc1ccccc1CN([C@H]2CCN(C2)S(=O)(=O)C)c3ccc(C#N)c(Cl)c3	WOW	403.935	3.5606	0	4	5	PRGR	Active
Clc1n(C)nc(C)c1S(=O)(=O)NCc2ccc(cc2)-c3c(C)onc3C	A2K	394.884	3.13226	1	6	5	PRGR	Active
N#Cc1cccc(c1)-c(c2)ccc(NC3=S)c2C34CCCCC4	CHEMBL270976	318.445	5.18008	1	2	1	PRGR	Active
c1ccccc1Cn2c(=S)[nH]c(c23)ccc(c3)-c4cccc(c4)[N+](=O)[O-]	CHEMBL93906	361.426	5.32239	1	4	4	PRGR	Active
c1sc(C#N)cc1-c(c2)ccc(NC3=S)c2C34CCCCC4	CHEMBL285139	324.474	5.24158	1	3	1	PRGR	Active
c1c(F)cc(C#N)cc1-c(c2)ccc(NC3=S)c2C34CCCCC4	CHEMBL28157	336.435	5.31918	1	2	1	PRGR	Active
CC1=C[C@H](CCC1)[C@@H]2Oc(c(F)cc(F)c3)c3c(c24)ccc5c4C(C)=CC(N5)(C)C	CHEMBL453579	407.504	7.4191	1	2	1	PRGR	Active
o1cccc1[C@]2(C)OCC(=O)Nc(c23)ccc(c3)-c4ccc(C#N)n4C	CHEMBL489788	347.374	3.38898	1	5	2	PRGR	Active
Cc1cc(C#N)sc1-c(c2)ccc(NC3=S)c2C34CCCCC4	CHEMBL28031	338.501	5.55	1	3	1	PRGR	Active
[O-]C(=O)[C@@H]([NH3+])Cc1c(C(C)(C)C)onc1OCP(=O)([O-])[O-]	AT1	320.238	-2.875	1	8	6	GRIK1	Active
O=C([O-])[C@@H]([NH3+])Cn1c(=O)n(c(=O)c(C)c1)Cc2ccsc2C([O-])=O	UBA	352.348	-3.84788	1	9	6	GRIK1	Active
[O-]C(=O)c1ccccc1Cn2c(=O)n(ccc2=O)C[C@H]([NH3+])C([O-])=O	UBC	332.292	-4.2178	1	8	6	GRIK1	Active
O=C([O-])[C@H](C)/C=C/C=C(/C)[C@H]1C[NH2+][C@H](C(=O)[O-])[C@H]1CC([O-])=O	DOQ	309.318	-4.0572	1	6	7	GRIK1	Active
O=C([O-])c1sc(Br)c(Br)c1Cn2c(=O)c(C)cn(c2=O)C[C@H]([NH3+])C(=O)[O-]	UB1	510.14	-2.32288	1	9	6	GRIK1	Active
[O-]C(=O)c1sccc1Cn2c(=O)n(cc(Br)c2=O)C[C@H]([NH3+])C([O-])=O	UBF	417.217	-3.3938	1	9	6	GRIK1	Active
c1ccccc1-c(sc2C(=O)[O-])cc2Cn3c(=O)n(cc(c3=O)C)C[C@H]([NH3+])C(=O)[O-]	UBE	428.446	-2.18088	1	9	7	GRIK1	Active
FC1(F)C[C@@H](C(=O)[O-])[N@@H+](C1)C[C@@H](CC2)C[C@@H]([C@@H]23)C[C@@H](C(=O)[O-])[NH2+]C3	LY5	346.374	-3.8531	2	4	4	GRIK1	Active
[O-]C(=O)[C@@H]([NH3+])CC1=CCCCc(c12)o[n-]c2=O	IBC	237.235	-1.9328	1	4	3	GRIK1	Active
O1C[C@@H](O)[C@@H]([NH2+]C)[C@H]([C@H]12)O[C@](C2)(C([O-])=O)C[C@@H](C(=O)[O-])[NH3+]	DHY	304.299	-6.664	3	7	5	GRIK1	Active
O=C([O-])[C@@H]([NH3+])C[C@](O1)(C([O-])=O)C[C@H]([C@H]12)OCCC2	MS8	258.25	-3.8065	1	6	4	GRIK1	Active
[O-]C(=O)[C@@H]([NH3+])Cn(c(c12)csc1)c(=O)n(c2=O)Cc3ccsc3C(=O)[O-]	3HU	394.41	-2.9416	1	10	6	GRIK1	Active
ON([O-])c1cc(CCC([O-])=O)c(cc1Cl)C[C@@H](C([O-])=O)[NH3+]	TZG	316.697	-2.3812	2	7	7	GRIK1	Active
O=C([O-])[C@H]1[NH2+]C[C@H](C(=C)C)[C@@H]1CC([O-])=O	KAI	212.225	-3.3696	1	4	4	GRIK1	Active
[NH3+]Cc(c1)ccn1-c(c2)c([N+](=O)[O-])cc(c23)[nH]c(=O)c(=O)n3CC(=O)[O-]	CHEMBL12465	359.298	-2.1195	2	8	5	GRIK1	Active
O=C([O-])CCC/C=C\C/C=C\C/C=C\C/C=C\CCCCC	ACD	303.466	4.882	0	2	14	PGH2	Active
c1cc(Br)ccc1-c2cc(C(F)(F)F)nn2-c3ccc(cc3)S(=O)(=O)N	S58	446.248	3.968	1	4	3	PGH2	Active
[O-]C(=O)CCC/C=C\C/C=C\C/C=C\C/C=C\C/C=C\CC	EPA	301.45	4.658	0	2	13	PGH2	Active
c1c(Cl)cc(Cl)c(c12)O[C@H](C(F)(F)F)C(=C2)C([O-])=O	52B	312.05	2.45	0	3	1	PGH2	Active
NS(=O)(=O)c1ccc(cc1)-n2c(cc(n2)C(F)(F)F)-c3ccc(C)cc3	CEL	381.379	3.51392	1	4	3	PGH2	Active
c1cc(OC)cc(c12)ccc(c2)[C@H](C)C([O-])=O	NPS	229.255	1.7018	0	3	3	PGH2	Active
CSc(c1)ccc(c12)cc(cc2)[C@H](C)C([O-])=O	T1N	245.323	2.4151	0	3	3	PGH2	Active
CC(C)COc(c(Cl)c1)c(Cl)c(c12)O[C@@H](C(F)(F)F)C(=C2)C([O-])=O	D72	384.157	3.4848	0	4	4	PGH2	Active
c1ccccc1-c2ccc(cc2F)[C@H](C)C(=O)[O-]	FLP	243.257	2.3461	0	2	3	PGH2	Active
c1cc(OC)cc(c12)ccc(c2)[C@@H](C)C([O-])=O	NPX	229.255	1.7018	0	3	3	PGH2	Active
c1ccccc1-c2c(F)cc(cc2)[C@@H](C)C(=O)[O-]	FLR	243.257	2.3461	0	2	3	PGH2	Active
c1cc(OC)cc(c12)c(CC(=O)[O-])c(C)n2C(=O)c3ccc(Cl)cc3	IMN	356.785	2.59262	0	5	4	PGH2	Active
[O-]C(=O)CCCCCCC/C=C\C/C=C\C/C=C\CC	LNL	277.428	4.3258	0	2	13	PGH2	Active
O=C([O-])Cc1cc(F)c(cc1)-c2ccccc2	DF0	229.23	1.7851	0	2	3	PGH2	Active
O=S(=O)(N)c1ccc(cc1)-c2ccc(F)c(F)c2-c(cc3)cc(c34)OCO4	CHEMBL365883	389.379	3.6749	1	4	3	PGH2	Active
Cn1cc(c2c1cc(cc2)C(=O)[O-])[C@H](C(=O)[O-])N1CCN(CC1)C=O	ZINC36360743	343.339	-1.8932	0	7	5	ACE	Decoy
c1cc(ncc1C(=O)[N-]S(=O)(=O)c1ccc(s1)Cl)C(=O)[O-]	ZINC13450951	344.757	1.0628	0	7	4	ACE	Decoy
c1cn2cnc3c(c2n1)ncn3[C@H]1C[C@@H]([C@@H](O1)COP(=O)([O-])[O-])O	ZINC04533490	353.231	-1.4273	1	11	4	ACE	Decoy
c1cc(ccc1[N-]S(=O)(=O)c1cc(ccc1Cl)NC(=O)[C@H]1CC=CC[C@H]1C(=O)[O-])Cl	ZINC13252296	467.33	3.6583	1	5	6	ACE	Decoy
c1cn2cnc3c(c2n1)ncn3[C@H]1C[C@H]([C@@H](O1)COP(=O)([O-])[O-])O	ZINC04533492	353.231	-1.4273	1	11	4	ACE	Decoy
c1ccc(c(c1)COc1ccccc1C(=O)Nc1ccc(cc1)S(=O)(=O)NCCC(=O)[O-])Cl	ZINC13395173	487.941	2.5896	2	6	10	ACE	Decoy
c1cnc(cn1)[N-]S(=O)(=O)c1cc(cc(c1F)C(=O)[O-])Br	ZINC36333834	374.147	1.1358	0	6	4	ACE	Decoy
Cc1ccsc1C(=O)N[N-]S(=O)(=O)c1cc(cs1)C(=O)[O-]	ZINC66588847	344.395	0.88892	1	7	5	ACE	Decoy
c1ccc(c(c1)CS(=O)(=O)Nc1cccc(c1)S(=O)(=O)Nc1ccccc1C(=O)[O-])C#N	ZINC13464293	470.508	1.66448	2	7	8	ACE	Decoy
Cc1c2cc(cnc2n(n1)C)S(=O)(=O)[N-]c1cccc(c1)C(=O)[O-]	ZINC58342867	344.352	1.03432	0	7	4	ACE	Decoy
Cc1c2cc(cnc2n(n1)C)S(=O)(=O)[N-]c1ccc(cc1)C(=O)[O-]	ZINC58341436	344.352	1.03432	0	7	4	ACE	Decoy
c1c(cc(cc1C(=O)[O-])N1C(=O)C[C@H](C1=O)N1CCOCC1)C(=O)[O-]	ZINC19766947	346.295	-2.6223	0	8	4	ACE	Decoy
Cc1cccc(c1)NC(=O)CN1C(=O)/C(=C\c2ccc(cc2)OCc2ccccc2C(=O)[O-])/NC1=O	ZINC09260739	484.488	2.46892	2	6	8	ACE	Decoy
CC(C)(C)c1nnc(o1)CSc1nc([nH]n1)N/N=C/c1cc(c(c(c1)OC)[O-])[N+](=O)[O-]	ZINC20836345	447.457	2.2139	2	12	8	ACE	Decoy
Cn1c(c(c(=O)n(c1=O)C)C(=O)/C=C/c1cc(c(c(c1)OC)[O-])[N+](=O)[O-])[O-]	ZINC20504078	375.293	-0.9559	0	10	5	ACE	Decoy
CCOC(=O)c1c(nc(s1)NC(=O)CSc1nc([O-])c(c(=O)[nH]1)NC(=O)C)c1ccccc1	ZINC59294701	488.527	1.8329	3	10	8	ACE	Decoy
CCCn1c(=O)c2cc(sc2nc1SCC(=O)Nc1cc(cc(c1)C(=O)[O-])C(=O)[O-])CC	ZINC13364096	473.532	0.8882	1	10	9	ACE	Decoy
CCOC(=O)C1=C2CC[C@@H](C[C@@H]2S[C@@H]1NC(=O)CSc1nc([O-])c(nn1)CCC(=O)[O-])C	ZINC39704026	480.568	-0.0428	1	11	9	ACE	Decoy
c1cc(ccc1c1nnc(o1)CSc1nc([nH]n1)N/N=C/c1cc(ccc1[O-])[N+](=O)[O-])F	ZINC20832525	455.411	2.7139	2	11	8	ACE	Decoy
c1cc(cc(c1)S(=O)(=O)[N-]c1ccc(cc1)Cl)C(=O)N/N=C/c1ccc(cc1)OCC(=O)[O-]	ZINC13351722	485.905	2.6267	1	7	9	ACE	Decoy
Cc1ccc2c(c1)[nH]c([nH+]2)[C@@H](C)NC(=O)[C@@H]1CN(CC21CC[NH2+]CC2)C(=O)c1ccc(nc1)N1CCOCC1	ZINC39695830	533.677	0.81502	3	5	5	ADRB1	Decoy
Cc1ccc(cc1C)N1C(=O)[C@H]2[C@H]([NH2+][C@@]([C@@H]2C1=O)(CC1=c2ccccc2=NC1)C(=O)[O-])c1ccccc1O	ZINC63472804	509.562	-0.20416	2	6	5	ADRB1	Decoy
c1cc2c(cc1C[N@H+]1CC[N@@H+](CC1)Cc1nc(nc(n1)Nc1ccc3c(c1)OCCO3)N)OCO2	ZINC19899241	479.541	-0.8191	4	9	6	ADRB1	Decoy
Cc1ccc2c(c1)c(c[nH]2)CCNC(=O)[C@@H]1CN(CC21CC[NH2+]CC2)C(=O)c1cc(oc1C(F)(F)F)C	ZINC44707850	517.572	3.17104	3	3	5	ADRB1	Decoy
Cc1c(c2cc(ccc2[nH]1)C#N)CCNC(=O)[C@@H]1CN(CC21CC[NH2+]CC2)C(=O)c1ccncc1	ZINC44714577	471.585	1.5175	3	4	5	ADRB1	Decoy
Cc1ccc(c(=O)n1CC(=O)NC[C@@H]1CCc2c(cnc(n2)N)C1)NS(=O)(=O)Cc1ccccc1	ZINC13539179	496.593	1.39212	3	8	8	ADRB1	Decoy
c1ccc(c(c1)[C@@H]1[C@H]2[C@@H](C(=O)N(C2=O)c2ccc(cc2)F)[C@@](N1)(CC1=c2ccccc2=NC1)C(=O)[O-])O	ZINC63465133	498.49	0.3443	2	7	5	ADRB1	Decoy
c1cc(ccc1N1C(=O)C[C@@H](C1=O)SC(=[NH2+])N/N=C/c1ccc(c(c1)O)O)Br	ZINC17731405	464.321	0.9642	4	6	4	ADRB1	Decoy
c1cc(ccc1C(=O)N)NC(=O)CSc1nnc(s1)[N-]C(=O)[C@H]1CC(=O)N(C1)c1ccc(cc1)F	ZINC08908799	513.556	3.0918	2	8	8	ADRB1	Decoy
c1ccc(c(c1)/C=N/Nc1nnc(n1N)SCC(=O)Nc1cccc(c1)[N+](=O)[O-])[N+](=O)[O-]	ZINC59884762	457.432	1.9851	3	12	9	ADRB1	Decoy
Cc1c(c(n[nH]1)C)[C@@H](C)NC(=O)[C@H]1CN(CC21CC[NH2+]CC2)C(=O)c1ccc(o1)c1ccccc1	ZINC44714228	476.601	2.57954	3	4	5	ADRB1	Decoy
Cc1ccc(cc1)N1C[C@H](CC1=O)C(=O)Nc1nnc(s1)SCC(=O)Nc1ccc(cc1)C(=O)N	ZINC08906406	510.601	2.66782	3	8	8	ADRB1	Decoy
Cc1cccc(c1)N1C(=O)[C@H]2[C@H]([NH2+][C@@]([C@@H]2C1=O)(CC1=c2ccccc2=NC1)C(=O)[O-])c1ccccc1O	ZINC63478220	495.535	-0.51258	2	6	5	ADRB1	Decoy
CC(=O)Nc1c(c(=O)nc([nH]1)SCC(=O)NCc1ccccc1)NC(=O)c1cccs1	ZINC09518276	457.537	2.4506	4	7	8	ADRB1	Decoy
CC1=C([C@H](NO1)c1ccccc1)C(=O)[N-]C(=S)NNC(=O)c1cc(n[nH]1)c1ccc(cc1)OC	ZINC38999383	477.526	3.055	4	7	5	ADRB1	Decoy
CCSc1c(cccn1)C(=O)N1C[C@@H](C2(C1)CC[NH2+]CC2)C(=O)N[C@H](C)c1nc2ccc(cc2[nH]1)C	ZINC39695798	507.684	2.67132	3	5	6	ADRB1	Decoy
Cc1cc(nn1C)C(=O)N1C[C@H](C2(C1)CC[NH2+]CC2)C(=O)NCCc1c[nH]c2c1cc(cc2)OC	ZINC44695589	479.605	0.99292	3	5	6	ADRB1	Decoy
Cc1c(c(n(n1)CCO)C)/C=N/Nc1nnc(n1N)SCC(=O)c1ccc(c(c1)OC)OC	ZINC59914438	474.547	1.23574	3	13	11	ADRB1	Decoy
CC(=O)c1ccc(cc1)NC(=O)CSc1nnc(n1N)N/N=C/c1ccc(cc1)[N+](=O)[O-]	ZINC20292064	454.472	2.2795	3	11	9	ADRB1	Decoy
CC[C@H](C)[C@@H](C(=O)N[C@@H](C)C(=O)Nc1ccc2c(cc(=O)oc2c1)C)NC(=O)CCC(=O)O	ZINC25758965	459.499	1.94032	4	6	10	ADRB1	Decoy
Cc1ccc2c(c1)c(c1c(n2)CCCC1)C(=O)O[C@@H](C(C)C)C(=O)NC(=O)N	C22580083	383.448	2.79832	2	5	4	FAK1	Decoy
c1ccc(c(c1)c1c2c(n[nH]1)C(=O)N([C@@H]2c1cccc(c1)Br)C[C@H]1CCCO1)O	C09408899	454.324	4.269	2	4	4	FAK1	Decoy
c1cc(c(cc1F)NC(=O)CSc1nc([nH]n1)[N-]N=C1CCCCC1)F	C59040260	379.416	4.139	2	5	6	FAK1	Decoy
CCCn1c(c(c(=O)n(c1=O)CCC)[C@H]1c2c(c3ccccc3[nH]2)CC[NH2+]1)[O-]	C20612287	382.464	0.5938	2	5	5	FAK1	Decoy
c1ccc(cc1)c1csc2c1c(=O)n(c(n2)SCC(=O)N1CCc2c1cccc2)N	C09584310	434.546	3.5202	1	7	4	FAK1	Decoy
Cc1c2ccccc2oc1C(=O)NNC(=O)/C=C/c1ccc(cc1)C(=O)NC	C46542263	377.4	2.57522	3	4	4	FAK1	Decoy
C=CCN1c2ccccc2[C@@]2(C1=O)C(=C(N(C1=CCCC(=C21)O)c1ccc(cc1)Cl)N)C#N	C13567629	456.933	4.81428	2	5	3	FAK1	Decoy
C[C@H]1CCC[C@H]([C@@H]1C)[NH2+]CC(=O)Nc1ccc(cc1C(=O)Nc1ccc2c(c1)OCCO2)[N+](=O)[O-]	C20155176	483.545	2.9449	3	6	7	FAK1	Decoy
COc1ccc2c(c1)c(c[nH]2)CCNC(=O)[C@H]1CN(CC21CC[NH2+]CC2)C(=O)c1ccc(c(c1)Cl)Cl	C39598918	530.476	3.2578	3	3	6	FAK1	Decoy
c1ccc(c(c1)Cn1ccs/c/1=N\C(=O)CSc1nc([nH]n1)N)Cl	C03568828	380.886	2.1712	2	7	5	FAK1	Decoy
Cc1ccc(cc1)N1C(=O)/C(=C\c2ccc(o2)c2ccc(cc2)S(=O)(=O)N)/SC1=S	C13590929	456.57	4.30822	1	6	4	FAK1	Decoy
C[NH+](CCN1C(=O)c2cccc3c2c(cc(c3)N)C1=O)CCN1C(=O)c2cccc3c2c(cc(c3)N)C1=O	C05758957	508.558	1.5643	3	6	6	FAK1	Decoy
c1ccc(cc1)c1c2cc(ccc2no1)C(=O)NNC(=O)NCC(F)(F)F	C60415225	378.31	3.0011	3	4	3	FAK1	Decoy
CN1c2ccccc2N[C@H]1CCc1cccc(c1)[N-]S(=O)(=O)c1cnc[nH]1	C63743469	382.469	3.6244	2	5	6	FAK1	Decoy
c1ccc(cc1)[C@@H](c1ccco1)NC(=O)NCc1n[nH]c(n1)c1cccs1	C66698153	379.445	3.715	3	5	6	FAK1	Decoy
C[NH+]1CCN(CC1)CCCNC(=O)Nc1c(nn(c1N)c1ccc(cc1)F)c1ccc(cc1)Cl	C35932741	487.003	2.2559	4	5	7	FAK1	Decoy
Cc1cc(no1)[C@@H]1C(=C(NO1)C)C(=O)N1C[C@H](C2(C1)CC[NH2+]CC2)C(=O)NCCc1c[nH]c2c1cccc2	C39597835	519.626	1.47512	4	6	6	FAK1	Decoy
Cc1nc(cs1)c1ccc2c(c1)CCN2C(=O)CSc1nc(c2ccsc2n1)N	C24535319	439.591	4.38682	1	8	4	FAK1	Decoy
CCC(=O)N[C@H](c1ccccc1)C(=O)NNC(=O)c1c(c2ccccc2o1)C	C66591641	379.416	2.76972	3	4	5	FAK1	Decoy
CC(C)[C@@H](C(=O)NC(C)(C)C)NC(=O)[C@H]1CN(CC21CC[NH2+]CC2)C(=O)c1ccc(cc1Cl)Cl	C39685691	512.502	2.4645	3	3	5	FAK1	Decoy
CN(Cc1ccccc1)Cc1cccc(c1)c1nc(cc(=O)[nH]1)C(F)(F)F	C23311387	373.378	4.0877	1	3	5	MCR	Decoy
Cc1ccccc1[C@@H](c1ccncc1)[NH2+]Cc1c[nH]nc1c1ccc(cc1)F	C63832437	373.455	3.77222	2	2	6	MCR	Decoy
Cc1ccc(cc1)Nc1c(c(=O)n2ccccc2n1)/C=N/Cc1cccnc1	C27024482	369.428	3.76062	1	6	5	MCR	Decoy
c1ccc(cc1)n1c(nnn1)NC[C@H](c1ccccc1Cl)[NH+]1CCCC1	C09753553	369.88	2.1476	2	5	6	MCR	Decoy
Cc1ccc(c(c1)S(=O)(=O)[C@@H](CNC(=O)C(C)(C)C)c1cccs1)C	C08037766	379.547	4.04224	1	4	5	MCR	Decoy
c1ccn2cc([nH+]c2c1)CSc1ccc(cc1)C(=O)NCc1cccs1	C24360006	380.518	4.0372	1	4	6	MCR	Decoy
Cc1ccc(cc1)NC(=O)CSc1[nH+]ccn1Cc1ccc(cc1)Cl	C07391881	372.901	4.04312	1	3	6	MCR	Decoy
C[C@H](Cc1ccsc1)NC(=O)N(C)Cc1ccc(cc1)N1CCCCC1	C52583269	371.55	4.511	1	3	6	MCR	Decoy
CCCC[C@@H](C(=O)[N-]c1nc2ccc(cc2s1)N(C)C)Br	C20133092	369.308	4.8478	0	4	6	MCR	Decoy
CCCOC(=O)c1c2c(sc1NC(=O)c1ccccc1F)CCCC2	C02092881	361.438	4.5851	1	4	5	MCR	Decoy
C[C@H](C(=O)Nc1c(cccc1C(C)C)C(C)C)Sc1ccc(nn1)Cl	C28752816	377.941	5.4961	1	4	6	MCR	Decoy
c1cc2c(cc1CCC(=O)NCCc1ccc(s1)Br)OCO2	C22323621	382.279	3.5308	1	4	6	MCR	Decoy
Cc1c(c2ccccc2[nH]1)C(=O)CN1CCN(CC1)Cc1ccc2c(c1)OCO2	C19890860	391.471	3.20552	1	5	5	MCR	Decoy
CCCc1ccc(cc1)c1c(sc(n1)NC(=O)Cc1csc(n1)C)C	C27147557	371.531	5.01714	1	5	6	MCR	Decoy
c1cc(ccc1CSc1nnc(s1)[N-]C(=O)C[C@H]1C[C@H]2CC[C@@H]1C2)F	C05578848	376.502	5.3276	0	5	6	MCR	Decoy
CCCSc1nnc(s1)[N-]C(=O)[C@@H]1[C@H](C1(C)C)C=C(Cl)Cl	C39989118	365.331	5.1632	0	5	6	MCR	Decoy
C[C@H](C(=O)N/N=C/C=C/c1ccccc1)Oc1ccc(cc1)Br	C02839197	373.25	4.0318	1	3	6	MCR	Decoy
CCCNC(=O)[C@H](C)Sc1c2c(csc2ncn1)c1ccc(cc1)C	C07822099	371.531	4.67352	1	5	6	MCR	Decoy
c1ccc(cc1)Cc1ccccc1NC(=O)CSc1[nH+]cc2n1cccc2	C25136070	374.489	4.075	1	3	6	MCR	Decoy
CN(C)C(=O)Sc1ccc(cc1)NC(=O)CCc1ccc(s1)Cl	C67024445	368.911	4.7465	1	4	5	MCR	Decoy
CCOc1cc(ccc1OCCC(C)C)[C@H]1C(=C(C(=O)N1CCCO)[O-])C(=O)c1ccc(c(c1)C)OCC=C	C40052060	536.645	4.14642	1	7	15	HMDH	Decoy
CCCCOc1cccc(c1)C(=O)C1=C(C(=O)N([C@H]1c1ccc(c(c1)OC)OCC=C)CCOCCO)[O-]	C40101717	524.59	2.8284	1	8	16	HMDH	Decoy
COc1ccc(cc1[N+](=O)[O-])C(=O)N(CCCNC(=O)c1[nH]c2ccccc2c(=O)n1)Cc1ccccc1	C22471990	515.526	3.3024	2	7	10	HMDH	Decoy
CC(C)COc1ccc(cc1OC)[C@@H]1c2c(n[nH]c2C(=O)N1CCCOC(C)C)c1cc(ccc1O)Cl	C39899349	528.049	5.8394	2	6	11	HMDH	Decoy
c1ccnc(c1)CN(Cc1ccc(c(c1)Cl)Cl)C(=O)CCCNC(=O)NC1CCCCC1	C60112230	477.436	5.3293	2	3	9	HMDH	Decoy
CCCCCCOc1ccc(cc1OC)[C@@H]1c2c([nH]nc2C(=O)N1CCCOC)c1cc(ccc1O)Cl	C39898311	528.049	5.9851	2	6	13	HMDH	Decoy
CCCOc1ccc(cc1OCC)[C@H]1C[NH2+][C@H](c2c1c1ccccc1[nH]2)c1cc(ccc1OC)OC	C16757042	487.62	5.1709	2	4	9	HMDH	Decoy
CCCCOc1ccc(cc1OC)[C@H]1c2c([nH]nc2C(=O)N1CCCOC(C)C)c1cc(ccc1O)Cl	C39899314	528.049	5.9835	2	6	12	HMDH	Decoy
c1ccc(cc1)C(=O)N/C(=C\c1cccnc1)/C(=O)NCCc1cc2ccccc2[nH]1	C04575548	410.477	3.6927	3	3	7	HMDH	Decoy
COc1ccc(cc1)C1=CS[C@@H](N1NC(=O)COc1ccc(cc1)Br)NCC=C	C19799008	476.396	3.9743	2	6	9	HMDH	Decoy
CCOC(=O)c1c(c(sc1NC(=O)CSc1nc(c(nn1)CCC(=O)[O-])[O-])C(=O)NC)C	C13092886	481.512	-0.73528	2	12	10	HMDH	Decoy
CCOc1ccc(cc1OCC)[C@@H]1C(=C(C(=O)N1CCOCCO)O)C(=O)c1ccc(cc1C)OCC=C	C40082999	525.598	3.94442	2	8	15	HMDH	Decoy
c1ccc(cc1)Sc1ccccc1NC(=O)CSc1nc2ccccc2c(=O)n1CCCO	C21278687	477.611	4.6609	2	7	9	HMDH	Decoy
CCCCCOc1ccc(cc1OCC)[C@@H]1C(=C(C(=O)N1CCCO)O)C(=O)c1cccc(c1)OCC=C	C40054580	523.626	5.1798	2	7	16	HMDH	Decoy
CCOc1cc(ccc1OCCC(C)C)[C@H]1C(=C(C(=O)N1CCO)[O-])C(=O)c1ccc(c(c1)C)OC(C)C	C40093429	524.634	3.97872	1	7	13	HMDH	Decoy
CCCCCCOc1ccc(cc1OC)[C@H]1c2c([nH]nc2C(=O)N1CCCOC)c1cc(ccc1O)Cl	C39898312	528.049	5.9851	2	6	13	HMDH	Decoy
c1ccc2c(c1)c(c[nH]2)CCNC(=O)/C(=C/c1cccs1)/NC(=O)c1ccco1	C02289601	405.479	3.9522	3	4	7	HMDH	Decoy
CCOc1cc(ccc1OCCC(C)C)[C@@H]1C(=C(C(=O)N1CCCO)O)C(=O)c1cccc(c1)OCC=C	C40054582	523.626	5.0357	2	7	15	HMDH	Decoy
CCCCN1[C@H](C(=C(C1=O)O)C(=O)c1ccc(cc1)OCC=C)c1cc(c(c(c1)C(C)(C)C)O)C(C)(C)C	C40099709	519.682	6.9304	2	5	9	HMDH	Decoy
CCCCOc1cccc(c1)/C(=C\1/C(=O)C(=O)N([C@H]1c1cccc(c1)Br)CCOCCO)/[O-]	C40101613	517.396	2.8609	1	6	11	HMDH	Decoy
c1ccc(cc1)N1C(=O)[C@@H](SC1=O)Nc1cccc2c1cccc2	ZINC01064855	334.4	4.4778	1	4	3	PRGR	Decoy
Cc1ccc(cc1)c1c(nnn1c1ccc(c(c1)C)C)CO	ZINC62235883	293.37	3.35186	1	4	3	PRGR	Decoy
Cc1ccccc1[C@H]1[C@@H]2CC=C[C@@H]2c2cc(cc(c2N1)C)[N+](=O)[O-]	ZINC14478601	320.392	5.03814	1	3	2	PRGR	Decoy
c1ccc(cc1)/C=C\C1=N/C(=C\c2c3ccccc3ccc2O)/C(=O)O1	ZINC08642193	341.366	4.555	1	4	3	PRGR	Decoy
c1ccc2=[NH+]CC(=c2c1)/C=C\1/C(=O)N/C(=N/c2ccccc2Cl)/S1	ZINC38797254	354.842	0.6391	2	3	2	PRGR	Decoy
Cc1cccc(c1C)NCc1cc(=O)n2cccc(c2n1)C	ZINC09220660	293.37	3.23186	1	4	3	PRGR	Decoy
Cc1ccccc1Nc1c(nc2n1ccnc2)c1ccc(s1)Cl	ZINC04597407	340.839	5.16322	1	5	3	PRGR	Decoy
Cc1ccc(c(c1)N/C=C\1/C(=NN(C1=O)c1ccc(c(c1)C)C)C)C	ZINC06556638	333.435	4.63878	1	3	3	PRGR	Decoy
c1ccc(cc1)C(=O)C1=C(C(=O)N[C@@H]1c1cccc2c1cccc2)[O-]	ZINC40116809	328.347	2.508	1	3	3	PRGR	Decoy
Cc1cc(c(o1)C)C(=O)N/N=C/c1cccc2c1cccc2	ZINC00228248	292.338	3.81354	1	3	3	PRGR	Decoy
Cc1ccc(cc1)c1c(n2cccnc2n1)Nc1ccc(cc1C)C	ZINC07499023	328.419	5.06516	1	4	3	PRGR	Decoy
Cc1cc(c(c(c1)C)c1ccnc(n1)Nc1ccccc1C#N)C	ZINC40858048	314.392	4.68414	1	4	3	PRGR	Decoy
Cc1cccc(c1)CC[C@@H]1c2c(n3c(s2)ncn3)CCN1	ZINC28429430	298.415	2.91882	1	5	3	PRGR	Decoy
c1cc(cc2c1ccc(c2)OS(=O)(=O)c1ccc(cc1)Cl)O	ZINC02069619	334.78	3.9665	1	4	3	PRGR	Decoy
Cc1ccc(cc1C)Nc1c2c(n(n1)c1ccccc1)C[C@H](CC2=O)C	ZINC20672000	345.446	4.99774	1	4	3	PRGR	Decoy
Cc1ccn2c(c1)nc(c2Nc1ccccc1C)c1ccc(o1)C	ZINC00426780	317.392	5.26316	1	4	3	PRGR	Decoy
Cc1ccc(cc1)[C@H]1C[C@@H](n2c(ncn2)N1)c1ccc(cc1)C(C)C	ZINC02472006	332.451	4.85622	1	4	3	PRGR	Decoy
c1cc2ccc3ccc(c4c3c2c(c1)cc4)/C=N/NC(=O)c1cccnc1	ZINC59261018	349.393	4.7429	1	3	3	PRGR	Decoy
CC(C)SC1=NN/C(=C/2\C=Nc3c2cccc3)/N1C1CC1	ZINC09218587	298.415	3.5513	1	5	2	PRGR	Decoy
Cc1ccc2nc(c(n2c1)Nc1ccc(cc1)Cl)c1ccccn1	ZINC04632330	334.81	5.10172	1	4	3	PRGR	Decoy
Cn1cccc1/C=C/1\C(=O)N(C(=S)S1)NC(=O)C1CCCCC1	ZINC27229795	349.481	2.8378	1	5	3	PGH2	Decoy
Cc1ccc(o1)c1c2c(nc3c1c(c(s3)C(=O)OC)N)CCCC2	ZINC00348372	342.42	4.11232	1	6	2	PGH2	Decoy
c1cc(ccc1[C@H]1C2=C(CCCC2=O)Nc2n1ncn2)Br	ZINC00066991	345.2	3.0626	1	5	1	PGH2	Decoy
c1ccc2c(c1)c(nc(n2)CSc1nc2cc(ccc2o1)Cl)N	ZINC57880580	342.811	4.2989	1	6	3	PGH2	Decoy
Cc1cccc2c1nc(c(c2)/C=C/1\C(=O)NC(=[NH+]1)[S-])N1CCCCC1	ZINC01863012	352.463	0.98772	2	4	2	PGH2	Decoy
c1ccc2c(c1)cccc2[C@H]1OC[C@@H]([C@@H](O1)c1cccnc1)C/C=C\CCC(=O)[O-]	ZINC36242210	402.47	4.1141	0	5	7	PGH2	Decoy
CC(=O)c1c(c2c(c3c(-c4ccccc4CC3)nc2o1)c1ccco1)N	ZINC00159533	344.37	4.6382	1	5	2	PGH2	Decoy
c1ccc2c(c1)cccc2[C@@H]1OC[C@H]([C@@H](O1)c1cccnc1)C/C=C\CCC(=O)[O-]	ZINC36242212	402.47	4.1141	0	5	7	PGH2	Decoy
c1cc(cc(c1)Br)[C@H]1c2cc3c(cc2OC(=C1C#N)N)OCO3	ZINC02502529	371.19	3.39598	1	5	1	PGH2	Decoy
Cc1c(c([nH]c1C(=O)N1C[C@@H](OCC1(C)C)c1ccccc1)C)C(=O)C	ZINC66512896	354.45	3.82644	1	3	3	PGH2	Decoy
Cc1c(c(n(n1)C)C)[C@H](C)Nc1c2c3c(sc2nc(n1)C)CCC3	ZINC64114985	341.484	4.01186	1	6	3	PGH2	Decoy
c1ccc2c(c1)c1c(c(=O)o2)[C@H](C(=C(O1)N)C#N)c1cccc(c1)Cl	ZINC00625985	350.761	3.66458	1	5	1	PGH2	Decoy
Cc1nc(cs1)CNC(=O)N1CCO[C@@H](C1)c1ccc(c(c1)F)F	ZINC67061806	353.394	3.01282	1	4	3	PGH2	Decoy
C[C@H]1CCCC[N@@H+]1Cc1c(ccc2c1O/C(=C\c1ccncc1)/C2=O)[O-]	ZINC20504064	350.418	1.7287	1	4	3	PGH2	Decoy
c1cc2c(c[nH]c2nc1)C1CCN(CC1)c1ncc(cn1)Br	ZINC67369176	358.243	3.4994	1	4	2	PGH2	Decoy
Cc1ccsc1[C@@H]1c2c(nn(c2N=C(CS1)O)c1ccccn1)C	ZINC44892890	356.476	4.36984	1	6	2	PGH2	Decoy
CN(c1ccc2ccccc2c1)C(=O)c1cc2c([nH]c1=O)CCCC2=O	ZINC44228343	346.386	3.3237	1	3	2	PGH2	Decoy
Cc1c(n(c2c1c(nc(n2)c1ccccn1)N)[C@H](C)c1ccccc1)C	ZINC13835469	343.434	4.30164	1	5	3	PGH2	Decoy
CC1=C2[C@H](C(=C(O[C@H]2N=N1)N)C#N)c1cccc(c1)I	ZINC38598682	378.173	3.16478	1	5	1	PGH2	Decoy
c1cc(cc(c1)Cl)[C@H]1c2c(n[nH]c2OC(=C1C#N)N)c1cccs1	ZINC05409187	354.822	4.00978	2	5	2	PGH2	Decoy
Cc1cccc(c1C)NC(=O)C[N@@H+]1CC[N@@H+](CC1)[C@@H](C)C(=O)Nc1c(ccs1)C(=O)N	C45511192	445.589	-0.78706	5	4	7	TRYB1	Decoy
COCCNC(=O)[C@H](c1ccc2c(c1)cccn2)N(CCOC)C(=O)c1c(c(ns1)C(=O)N)N	C06136211	486.554	0.9649	3	9	11	TRYB1	Decoy
COCCNC(=O)[C@H](c1ccc(cc1)OC)N(C1CCCC1)C(=O)c1c(c(ns1)C(=O)N)N	C06905104	475.571	1.7215	3	8	10	TRYB1	Decoy
Cc1cccc(c1)[C@H](CC(=O)NC[C@H](c1cccc(c1)OC)[NH+](C)C)NC(=O)N	C46670756	399.515	1.10512	4	3	9	TRYB1	Decoy
C[C@@H]1CCC[N@@H+](C1)C(C)(C)CNC(=O)C(=O)Nc1ccc(c(c1)C(=O)N)Cl	C67392866	395.911	0.587	4	3	5	TRYB1	Decoy
COC(=O)c1c(c2c([nH]1)cccc2O)NC(=O)C[N@@H+]1CC[C@H](CC1)C(=O)N	C02414312	375.405	-0.6212	5	5	5	TRYB1	Decoy
c1cc(ccc1NS(=O)(=O)c1ccc2c(c1)c(cc(=O)[nH]2)C(=O)NN1CC(=O)[N-]C1=O)F	C12863559	458.407	1.4487	3	6	5	TRYB1	Decoy
c1ccc(cc1)n1c2c(cn1)c(nc(n2)NCCOCCO)Nc1c(c2c(s1)CCC2)C(=O)N	C41026321	479.566	2.629	4	10	10	TRYB1	Decoy
CC(C)(C)NC(=O)[C@@H](c1ccc(cc1)Cl)N(Cc1ccccc1F)C(=O)c1c(c(ns1)C(=O)N)N	C06074454	518.014	3.9151	3	6	7	TRYB1	Decoy
Cc1cccc(c1)[C@H](CC(=O)NC[C@@H](c1cccc(c1)OC)[NH+](C)C)NC(=O)N	C46670752	399.515	1.10512	4	3	9	TRYB1	Decoy
Cc1ccc2c(n1)cccc2Nc1c(c(nc[nH+]1)NCC[NH+]1CCOCC1)N	C40800597	381.484	0.40512	4	6	6	TRYB1	Decoy
C[C@H]1C[C@@H](C[N@@H+](C1)CCNC(=O)C(=O)Nc1ccc(c(c1)C(=O)N)Cl)C	C41725611	381.884	0.0544	4	3	5	TRYB1	Decoy
COc1cccc(c1O)C(=O)NNC(=O)NC[C@@H](c1ccco1)[NH+]1CCCC1	C54539725	389.432	0.3578	5	5	6	TRYB1	Decoy
Cc1ccnc(c1)n1c(=O)c2ccccc2nc1S[C@@H](C)C(=O)c1c(n(c(=O)n(c1=O)C)C)N	C29773715	478.534	1.43222	1	11	5	TRYB1	Decoy
CC[NH+](CC)Cc1c(n(nn1)c1c(non1)N)C(=O)[N-]/N=C/c1ccc(cc1O)N(CC)CC	C19926777	470.538	0.757	3	11	11	TRYB1	Decoy
c1ccc(cc1)OS(=O)(=O)N(c1ccccc1O)C(=O)[C@@H]1C[C@H](C2=[NH+]c3c(CN12)cccc3)O	C39545647	480.522	0.8086	3	7	5	TRYB1	Decoy
c1cc(c(cc1NC(=O)CSc1nc([nH]n1)N/N=C/c1ccc(cc1O)O)C(F)(F)F)Cl	C58994174	486.863	4.0649	5	8	7	TRYB1	Decoy
CCCn1c(c(c(=O)[nH]c1=O)C(=O)CN(C)CC(=O)Nc1c(cc(cc1C)C)C)N	C06507347	415.494	1.20726	3	7	8	TRYB1	Decoy
C[N@@H+](CC(=O)N)CC(=O)Nc1ccc(cc1C(F)(F)F)NC(=O)c1ccco1	C52831060	399.349	0.4892	4	4	7	TRYB1	Decoy
COc1ccc(cc1)Cn1c(nnn1)[C@@H](c1cc2cc(ccc2[nH]c1=O)OC)[N@@H+]1CC[C@H](CC1)O	C00910831	477.545	0.7091	3	8	7	TRYB1	Decoy
c1ccn2c(c1)nnc2CNc1c2c[nH]nc2ncn1	C12547862	266.268	1.0077	2	7	3	GIRK1	Decoy
c1cc(c(cc1C(=O)[O-])[N-]S(=O)(=O)c1ccc(cc1[N+](=O)[O-])[N+](=O)[O-])Cl	C13027584	399.724	1.914	0	8	6	GIRK1	Decoy
c1cc(cc(c1)S(=O)(=O)[N-]/N=C\[C@@H]1C=NN=C1c1ccc(cc1)F)[N+](=O)[O-]	C63772234	388.36	2.887	0	7	6	GIRK1	Decoy
c1cc(ccc1c1n[nH]c2c1c(cc(n2)c1ccncc1)C(=O)[O-])[N+](=O)[O-]	C20849640	360.309	1.9586	1	7	4	GIRK1	Decoy
Cc1cccc2c1ncn(c2=O)CCCC(=O)/N=c/1\[nH]nc[nH]1	C23141359	312.333	0.66382	2	5	4	GIRK1	Decoy
Cc1c(c(n(n1)c1ncc(cn1)[N+](=O)[O-])C)C(=O)[O-]	C43299366	262.205	-0.44916	0	8	3	GIRK1	Decoy
c1ncn(n1)c1nc(nc(n1)Cl)N1CCC[C@@H]1CO	C61538457	281.707	0.0668	1	8	3	GIRK1	Decoy
C1CC[C@H]2[C@@H](C1)N(CCO2)C(=O)NC(=O)COCC(=O)[O-]	C43428203	299.303	-1.3675	1	6	4	GIRK1	Decoy
c1cc(cc(c1)S(=O)(=O)[N-]c1[nH]cnn1)[N+](=O)[O-]	C05681517	268.234	1.107	1	6	4	GIRK1	Decoy
c1cc(oc1)c1cc(nc(=O)[nH]1)C(=O)N1CCN(CC1)C(=O)c1ccco1	C41188774	368.349	1.2211	1	6	3	GIRK1	Decoy
CCNc1c2cnn(c2nc(n1)Cn1cnc(n1)C#N)C	C63079388	283.299	0.30658	1	9	4	GIRK1	Decoy
Cc1c(cc2ccc(cc2n1)F)C(=O)O[C@@H](C)C(=O)/N=C\1/[C@@H]2C(=NC=N2)N=CN1	C39462636	394.366	1.59322	1	7	3	GIRK1	Decoy
COC(=O)c1cc(ccc1N1CC(C1)C(=O)[O-])[N+](=O)[O-]	C43827777	279.228	-0.4325	0	7	4	GIRK1	Decoy
Cn1c2c([nH]c(NCCOC)n2)c(=O)n(c1=O)C	C39565723	253.262	-0.9814	2	7	4	GIRK1	Decoy
CC(C)N(CC(=O)[O-])C(=O)Nc1ccc(cc1F)[N+](=O)[O-]	C44422040	298.25	0.7261	1	5	5	GIRK1	Decoy
c1cc(ccc1N1[C@H]2CS(=O)(=O)C[C@H]2NC1=O)[N+](=O)[O-]	C40167212	297.292	0.29	1	5	2	GIRK1	Decoy
Cc1nc(n(n1)c1c2c([nH]cn2)ncn1)N	C54404593	216.208	-0.17578	2	7	1	GIRK1	Decoy
c1cc(cc(c1)[N+](=O)[O-])c1nc(on1)[C@@H]1C[C@H]1C(=O)[O-]	C37516847	274.212	0.4982	0	7	4	GIRK1	Decoy
c1cc(ccc1c1ccnc2c1c(=O)nc([nH]2)N1CCOCC1)[N+](=O)[O-]	C20635630	353.338	1.7299	1	7	3	GIRK1	Decoy
C[C@H](C(=O)OC)[NH2+][C@@H]1C(=O)NC(=O)N=N1	C38815496	215.189	-1.8606	2	5	3	GIRK1	Decoy
