# Supplementary material for: The Last Mile Problem: A Critical Assessment of Physics-Based and AI Tools for Small Molecule Binding Prediction in Virtual Screening
Source: J Chem Inf Model. 2026 May 7;66(10):5964–77. doi: 10.1021/acs.jcim.6c00942 (PMC13213910; doi:10.1021/acs.jcim.6c00942)
Supplement: Supplementary file 7 [file ci6c00942_si_007.xlsx]

## Sheet: Sheet1
PDB ID	Ligand ID	exp_BFE(kcal/mol)	Kd/Ki(M)	MM-GBSA	MM-PBSA	Alchemical	Kdeep	OnionNet-2	TopologyNet	Yuel	GNINA	RF-ScoreVS	Boltz-2
5h8e	5Y3	-15.27	6.33e-12	-48.54	-40.74	-13.3	-15.06	-11.35	-10.58	-10.89	-8.99	-8.50202	-10.0022
3myg	EML	-14.59	2e-11	-34.33	-34.19	-16.14	-11.48	-10.97	-9.69	-10.74	-7.89	-8.27996	-10.0176
2qi6	MZ8	-14.41	2.7e-11	-40.59	-29.28	-13.36	-8.35	-7.79	-6.96	-12	-7.41	-8.1098	-7.92101
6no9	KUV	-14.35	3e-11	-47.75	-47.81	-17.67	-14.22	-11.68	-10.64	-13.78	-9.89	-8.222	-13.3391
1n46	PFA	-14.35	3e-11	-45.28	-39.88	-14.18	-14.51	-13.02	-10.18	-10.5	-12.53	-8.90467	-10.5761
4std	BFS	-14.08	4.7e-11	-33.14	-24.97	-13.86	-14.05	-10.92	-8.66	-11.03	-10.45	-8.13389	-8.24963
5h8g	5Y4	-14.07	4.82e-11	-50.52	-35.7	-11.54	-13.83	-12.47	-10.58	-10.37	-8.87	-8.53887	-8.38288
3u8n	09S	-13.87	6.7e-11	-26.76	-28.56	-12.67	-5.53	-6.88	-5.67	-9.63	-4.84	-8.1524	-8.66626
5v82	96Y	-13.85	7e-11	-39.78	-40.22	-16.02	-13.74	-12.86	-10.54	-11.81	-11.02	-8.40057	-12.6195
6chp	F0Y	-13.81	7.5e-11	-45.06	-31.6	-13.88	-12.52	-9.4	-9.43	-7.2	-8.45	-8.26282	-7.87861
4ivc	1J6	-13.63	1e-10	-31.52	-27.16	-12.6	-11.21	-11.42	-10.57	-7.41	-9.09	-8.35424	-10.9663
3lxk	MI1	-13.36	1.6e-10	-39.67	-29.55	-14.55	-13.01	-12.06	-9.49	-8.51	-8.22	-8.226	-11.4286
3pe2	E1B	-13.3	1.75e-10	-35.92	-27.19	-12.32	-11.51	-10.93	-9.63	-9.57	-9.48	-8.18206	-11.1818
1z6e	IK8	-13.25	1.9e-10	-53.84	-45.76	-14.29	-12.72	-12.32	-9.54	-10.01	-10.82	-12.7067	-9.16015
6cjs	2GJ	-13.22	2e-10	-46.41	-42.17	-13.88	-13.44	-9.28	-10.1	-7.49	-10.72	-8.18594	-10.5781
2vh6	GSV	-13.22	2e-10	-42.58	-32.28	-14.43	-13.28	-11.55	-9.47	-12.14	-10.42	-9.55917	-8.01234
6n78	KEP	-13.2	2.1e-10	-41.39	-35.01	-16.05	-13.32	-11.35	-9.75	-8.24	-9.98	-8.26326	-12.4859
6n79	KES	-13.2	2.1e-10	-37.21	-31.35	-14.66	-13.24	-10.89	-9.75	-8.22	-9.66	-8.35471	-12.5508
3pe1	3NG	-13.16	2.23e-10	-36.67	-28.96	-14.63	-12.96	-11.88	-9.95	-8.37	-10.44	-8.28699	-10.98
6cjr	E0G	-12.98	3e-10	-51.99	-41.41	-13.47	-12.88	-10.73	-10.52	-7.65	-13.38	-8.19869	-11.9407
2gvj	DGB	-12.98	3e-10	-48.06	-12.98	-13.86	-9.33	-10.69	-10.55	-10.45	-9.35	-8.16004	-11.2203
4ivd	15T	-12.98	3e-10	-36.54	-23.81	-11.31	-11.26	-11.46	-9.82	-7.44	-8.79	-8.41431	-10.9501
6n7d	KF4	-12.98	3e-10	-35.27	-22.71	-14.34	-13.08	-11.53	-10.02	-6.66	-9.59	-8.27914	-11.3899
4ty7	39F	-12.98	3e-10	-33.76	-32.72	-14.12	-10.83	-10.88	-10.57	-8.07	-10.11	-8.4174	-8.42605
4b7p	9UN	-12.9	3.46e-10	-55.41	-46.42	-17.76	-13.05	-11.48	-10.18	-7.46	-10.82	-8.18936	-9.91279
4qac	KK3	-12.81	4e-10	-4.56	-17.33	-8.83	-6.64	-7.52	-5.92	-12.35	-7.99	-8.32407	-7.61677
2p95	ME5	-12.77	4.3e-10	-38.6	-30.85	-14.44	-12.55	-12.01	-9.8	-9.38	-9.43	-8.98079	-7.80523
3wha	WHA	-12.71	4.8e-10	-46.45	-34.04	-10.89	-12.7	-11.23	-9.7	-6.65	-9.39	-8.19978	-9.20599
2ayr	L4G	-12.67	5.1e-10	-49.29	-32.33	-14.41	-12.04	-11.84	-10.51	-9.77	-11.19	-9.23818	-10.656
3vhd	VHE	-12.66	5.2e-10	-40.02	-33.11	-13.82	-12.24	-10.44	-9.7	-7.65	-9.56	-8.13268	-9.11977
3b65	3B6	-12.64	5.4e-10	-57.44	-50.13	-17.15	-11.51	-11.02	-10.55	-8.37	-8.31	-8.2708	-9.028
2xab	VHD	-12.64	5.4e-10	-42.65	-36.04	-16.43	-9.98	-9.57	-9.14	-5.15	-10.42	-8.13304	-8.72418
3rwp	ABQ	-12.57	6e-10	-47.52	-38.22	-17.36	-12.48	-11.34	-10.35	-9.16	-10.05	-8.4151	-10.6843
4s1g	43T	-12.57	6e-10	-43.68	-30.66	-12.62	-12.36	-11.12	-9.15	-9.81	-10.16	-8.27287	-8.74547
5i3w	68L	-12.57	6e-10	-41.57	-20.38	-13.17	-12.28	-11.72	-10.56	-10.86	-10.98	-8.24978	-11.6464
4jia	1K3	-12.57	6e-10	-39.16	-30.49	-12.72	-8.17	-10.63	-9.06	-7.39	-9.41	-8.25789	-11.2459
6n7b	KEY	-12.57	6e-10	-38.9	-31.85	-16.11	-12.77	-11.05	-9.83	-6.93	-9.57	-8.27023	-11.5556
1ta6	177	-12.45	7.4e-10	-36.38	-30.51	-12.44	-12.64	-10.09	-9.72	-6.14	-9.8	-9.32774	-9.21349
1d3d	BZT	-12.4	8.1e-10	-39.45	-23.2	-12.88	-12.29	-10.49	-11.24	-7.97	-10.34	-8.76505	-10.2154
2v58	LZJ	-12.39	8.2e-10	-41.97	-36.65	-14.25	-9.1	-11.6	-9.45	-11.14	-9.05	-8.1325	-10.6622
6ckw	F6D	-12.38	8.3e-10	-35.19	-31.75	-15.77	-12.51	-8.23	-7.98	-7.4	-7.81	-8.1465	-8.58656
4cmo	YPW	-12.37	8.5e-10	-35.34	-32.68	-12.83	-12.8	-12.08	-9.67	-8.23	-8.62	-8.22302	-9.86327
4e4n	0NL	-12.33	9e-10	-27.96	-21.25	-11.11	-12.44	-11.49	-9.83	-7.56	-8.56	-8.23116	-9.34868
3u6h	03X	-12.27	1e-09	-50.21	-42.52	-15.48	-11.5	-11.5	-11.21	-7.59	-10.33	-8.26088	-9.82176
4h3f	10O	-12.27	1e-09	-45.48	-24.89	-16.73	-11.6	-9.92	-10.39	-10.37	-10.18	-8.14485	-11.559
2wyj	898	-12.27	1e-09	-44.14	-36.4	-11.05	-12.14	-12	-10.44	-10.86	-8.52	-9.28466	-8.91415
1mu8	CDB	-12.27	1e-09	-38.57	-41.28	-13.99	-12.33	-11.98	-9.43	-7.19	-9.2	-8.84739	-8.66809
1nt1	T76	-12.12	1.3e-09	-42.62	-12.12	-13.48	-12.01	-11.3	-9.15	-6.91	-13.51	-9.62343	-8.62638
3zze	6XP	-12.12	1.3e-09	-29.82	-19.11	-11.82	-9	-11.82	-10.61	-7.76	-10.68	-8.22659	-9.78174
5ipj	6CD	-12.12	1.3e-09	-27.56	-13.52	-11.63	-12.3	-11.41	-10.55	-10.24	-10.91	-8.21995	-10.5051
5lwm	79T	-12.1	1.34e-09	-39.98	-38.1	-11.88	-11.76	-11.46	-10.25	-7.6	-9.84	-8.25924	-9.94166
3b67	B67	-12.07	1.4e-09	-50.49	-47.76	-15.39	-12.07	-11.52	-10.61	-10.52	-9.93	-8.83169	-9.30974
4gj3	0XP	-12.07	1.4e-09	-38.27	-30.81	-11.85	-12.07	-10.99	-9.67	-7.56	-7.84	-8.16898	-8.86518
4x6n	3Y5	-12.03	1.5e-09	-55.87	-48.07	-10.43	-11.76	-11.99	-10.45	-9.94	-10.5	-9.41561	-8.99387
4i5c	C5I	-12.03	1.5e-09	-41.8	-34.84	-12.96	-12.01	-12.39	-9.83	-8.13	-8.47	-8.25598	-10.3159
3b5r	B5R	-11.96	1.7e-09	-53.61	-46.85	-14.17	-10.64	-11.11	-10.09	-9.43	-9.67	-8.54066	-9.71451
3qdd	94M	-11.96	1.7e-09	-36.08	-32.19	-14.21	-11.58	-11.28	-9.34	-4.74	-8.28	-8.56167	-10.4054
5wal	9ZS	-11.96	1.7e-09	-30.19	-27.69	-11.41	-11.51	-10.99	-7.56	-8.23	-8.08	-8.20915
4gii	0X6	-11.92	1.8e-09	-35.03	-30.36	-11.96	-11.61	-11.22	-9.43	-7.78	-7.78	-8.20095	-9.22019
4ei4	0Q2	-11.92	1.8e-09	-24.72	-18.41	-8.55	-11.59	-11.06	-9.43	-7.21	-8.68	-8.16492	-9.6086
4crc	OTM	-11.89	1.9e-09	-42.51	-27.08	-8.73	-10.94	-11.22	-10.38	-10.65	-9.44	-9.16649	-11.4522
4ivb	1J5	-11.89	1.9e-09	-30.54	-17.97	-9.84	-10.29	-11.68	-9.82	-7.29	-9.18	-8.30482	-10.1759
3eqr	T74	-11.86	2e-09	-55.12	-42.88	-14.38	-11.71	-10.78	-11.02	-9.27	-9.73	-8.95159	-10.8456
3i60	E86	-11.86	2e-09	-54.18	-39.95	-13.99	-11.49	-11.34	-10.36	-10.14	-10.22	-8.35557	-10.4852
2wyg	461	-11.86	2e-09	-41.91	-31.65	-12.07	-11.72	-11.86	-10.77	-11.05	-8.25	-9.44032	-8.83563
4rwj	66T	-11.86	2e-09	-41.26	-24.43	-9.47	-11.65	-11.86	-10.64	-8.93	-10.21	-8.26838	-9.15776
3i5z	Z48	-11.86	2e-09	-37.98	-38.58	-13.39	-11.55	-11.43	-10.64	-10.01	-10.04	-8.23955	-11.0666
2wgj	VGH	-11.86	2e-09	-37.83	-29.14	-9.58	-10.68	-11.7	-10.31	-7.89	-10.53	-8.47606	-11.2184
2ojj	82A	-11.86	2e-09	-35.37	-26.22	-13.08	-11.3	-11.08	-9.5	-10.02	-10.2	-8.58027	-8.90601
2uwo	701	-11.86	2e-09	-35.11	-22.18	-9.75	-11.74	-10.88	-10.21	-10.8	-7.36	-8.8704	-7.82932
4hy1	19X	-11.86	2e-09	-28.87	-21.28	-13.17	-11.49	-10.01	-10.44	-9.11	-8.08	-8.20149	-7.09268
4yth	467	-11.86	2e-09	-22.7	-11.82	-12	-11.7	-11.28	-9.83	-7.98	-8.45	-8.23144	-9.48421
5cj6	51Y	-11.85	2.03e-09	-45.94	-38.71	-14.54	-11.58	-11.56	-9	-7.11	-8.15	-8.16003	-9.67458
5n93	8QE	-11.8	2.2e-09	-37.05	-35.79	-11.59	-11.69	-10.19	-9.82	-7.81	-9	-8.33695	-9.45229
5x74	JAY	-11.78	2.3e-09	-60.81	-32.68	-10.98	-11.53	-11.41	-11.64	-12.38	-14.61	-8.48789
3b66	B66	-11.73	2.5e-09	-54.39	-43.74	-13.01	-11.21	-11.47	-10.55	-9.75	-9.21	-8.6342	-9.31208
3sxf	BK5	-11.73	2.5e-09	-47.33	-37.5	-9.44	-11.29	-11.42	-9.96	-9.29	-9.46	-8.47821	-10.9714
3t3u	BK6	-11.73	2.5e-09	-44.13	-37.84	-8.66	-11.63	-11.55	-10.77	-9.82	-9.9	-8.60767	-11.1641
4gj2	0XH	-11.73	2.5e-09	-33.24	-32.29	-11.59	-11.17	-11.13	-9.43	-6.8	-8.27	-8.15099	-9.03529
5j6m	6FJ	-11.68	2.7e-09	-49.55	-44.84	-13.05	-11.88	-10.62	-9.7	-7.59	-9.78	-8.1924	-10.817
5caq	4ZJ	-11.68	2.7e-09	-47.59	-38.69	-10.74	-11.45	-10.35	-10.02	-8.05	-7.55	-8.61679	-9.27792
6hk4	G8E	-11.66	2.81e-09	-31.72	-37.55	-11.26	-11.69	-10.52	-9.59	-8.62	-8.97	-8.20572	-10.6935
2qu6	857	-11.62	3e-09	-58.63	-46.13	-12	-11.29	-10.36	-10	-8.05	-10.61	-8.64692	-10.0106
4nh8	2LC	-11.62	3e-09	-54.8	-45.91	-12.33	-11.57	-10.31	-9.94	-6.41	-12.47	-8.13886	-10.8011
2fvd	LIA	-11.62	3e-09	-39.83	-34.25	-10.69	-11.94	-9.75	-10.11	-9.29	-8.96	-8.2412	-11.8423
5mpk	0BC	-11.62	3e-09	-27.27	-23.96	-13.25	-11.63	-9.69	-9.17	-6.39	-8.26	-8.14241	-8.82106
2wn9	ZY5	-11.62	3e-09	-23.31	-22.76	-9.6	-6	-6.62	-5.16	-7.62	-7.54	-8.30972	-7.59164
2ihq	LG7	-11.58	3.2e-09	-45.44	-38.86	-14.25	-11.5	-11.71	-10.07	-6.48	-8.04	-8.23869	-8.61668
2yix	YIX	-11.56	3.3e-09	-59.92	-46.05	-13.24	-11.57	-11.31	-11.1	-10.88	-11.61	-8.15495	-10.3488
2oag	DLI	-11.55	3.4e-09	-27.62	-11.55	-12.88	-11.48	-10.91	-10.12	-10.15	-10.36	-8.36928	-8.31798
2za5	2FF	-11.5	3.7e-09	-42.74	-48.48	-14.92	-8.36	-9.49	-10.24	-10.17	-10.23	-8.21077	-7.43725
5exl	5SS	-11.5	3.7e-09	-36.7	-25.98	-13.79	-11.28	-11.23	-10.77	-8.41	-10.07	-8.42673	-9.82148
3b68	B68	-11.45	4e-09	-50.5	-43.34	-11.53	-11.06	-11.29	-10.36	-9.36	-9.93	-8.80719	-9.39459
4aoi	4K0	-11.45	4e-09	-43.11	-31.81	-10.4	-11.09	-11.08	-10.54	-7.19	-9.28	-8.56708	-10.4846
3zxz	KRW	-11.45	4e-09	-42.02	-33.04	-14.32	-10.09	-11.35	-10.77	-7.03	-11.28	-8.61044	-11.2393
2uwl	895	-11.45	4e-09	-41.88	-30.36	-9.8	-11	-10.81	-9.58	-11.17	-8.05	-8.41587	-7.95504
3sww	KXB	-11.45	4e-09	-41.02	-38.46	-12.02	-11.6	-11.27	-8.54	-10.68	-7.23	-8.33705	-7.78668
4ual	3FV	-11.45	4e-09	-36.41	-32.1	-9.94	-11.5	-11.4	-9.31	-8.24	-9.64	-8.32287	-8.60807
1mu6	CDA	-11.42	4.2e-09	-44.35	-41.97	-14.51	-11.4	-11.16	-9.29	-6.66	-8.35	-8.41109	-7.57073
3t1a	5MA	-11.41	4.3e-09	-49.78	-45.6	-9.38	-11.45	-12.01	-10.85	-10.48	-11.85	-8.40027	-7.80296
6n7a	KEV	-11.41	4.3e-09	-40.44	-34.17	-12.7	-12.11	-11.23	-9.83	-7.21	-9.53	-8.34542	-11.4355
3r7o	M61	-11.39	4.4e-09	-55.06	-38.41	-13.23	-11.33	-10	-11.33	-7.84	-10.44	-8.23751	-11.0617
4bf6	X0Q	-11.38	4.5e-09	-30.73	-9.5	-10.11	-11.34	-11.51	-10.5	-10.58	-7.2	-8.73137	-10.8009
5edl	VIB	-11.38	4.5e-09	-26.38	-28.75	-9.2	-10.71	-8.91	-9.33	-8.14	-8.31	-8.17013	-7.60792
3npc	B96	-11.37	4.6e-09	-86.25	-46.17	-14.63	-10.81	-11.03	-11.15	-9.86	-13.46	-8.29659	-9.8566
5ime	6BZ	-11.37	4.6e-09	-48.24	-33.22	-10.3	-11.2	-10.69	-10.06	-9.04	-7.81	-8.55367	-10.7227
4gih	0X5	-11.34	4.8e-09	-34.66	-32.12	-10.88	-10.68	-10.86	-9.4	-6.6	-8.54	-8.1421	-9.26841
6qav	HVH	-11.33	4.9e-09	-48.22	-36.59	-14.45	-11.13	-10.27	-10.64	-6.61	-9.48	-8.49395	-11.049
4o0b	2QA	-11.32	5e-09	-56.33	-49.35	-14.68	-11.22	-10.59	-10.42	-7.17	-10.82	-8.18761	-10.9256
3fqe	P5C	-11.32	5e-09	-51.43	-39.75	-11.68	-11.15	-11.68	-10.58	-7.41	-10.09	-8.28028	-10.6681
2pvk	P45	-11.32	5e-09	-40.32	-28.04	-15.29	-11.17	-10.61	-10.04	-9.26	-9.39	-8.55736	-8.99694
4cwr	HAJ	-11.32	5e-09	-33.72	-25.06	-14.16	-10.84	-10.67	-9.19	-5.43	-11.84	-8.16751	-9.45317
6o95	LSV	-11.31	5.1e-09	-40.91	-32.06	-12.51	-11.22	-9.05	-10.55	-7.45	-9.7	-8.276	-10.6195
5j86	6GW	-11.26	5.5e-09	-51.51	-47.4	-17.09	-11.36	-10.38	-11.06	-6.58	-10.18	-8.15877	-10.1319
6gzm	LCI	-11.26	5.5e-09	-38.85	-27.4	-13.92	-9.19	-10.33	-9.45	-10.84	-7.91	-8.25044	-9.56656
3ug2	IRE	-11.25	5.6e-09	-35.72	-29.54	-13.01	-11.12	-10.77	-8.82	-7.43	-7.32	-8.15335	-8.3136
3hll	I45	-11.23	5.8e-09	-44.27	-36.17	-14.76	-11.27	-10.94	-9.05	-10.29	-10.15	-8.37087	-10.2518
4x6m	3Y3	-11.23	5.8e-09	-30.36	-18.48	-11.02	-10.92	-11.63	-10.45	-8.62	-10.25	-9.21133	-9.15426
3e5a	VX6	-11.22	5.9e-09	-32.88	-24.66	-9.27	-11.54	-10.37	-11.1	-10.04	-9.56	-8.26181	-8.85963
3v5t	UW9	-11.21	6e-09	-49.98	-32.21	-11.78	-11.05	-11.15	-10.97	-9.98	-9.26	-8.44527	-10.5142
4h3g	10Q	-11.21	6e-09	-45.13	-21.92	-10.48	-10.45	-10.52	-10.57	-11.65	-10.06	-8.16104	-10.5724
3l3m	A92	-11.21	6e-09	-38.76	-35.25	-15.26	-11.27	-10.38	-9.83	-10.34	-10.45	-10.0196	-10.3149
4hym	CJC	-11.21	6e-09	-36.8	-19.25	-13.29	-10.87	-9.59	-9.63	-9.66	-8.47	-8.16631	-7.57427
3zbx	6XE	-11.21	6e-09	-36.72	-25.12	-13.17	-9.87	-11.41	-10.54	-7.33	-11.85	-8.50468	-10.8443
1efy	BZC	-11.21	6e-09	-30.42	-23.53	-10.63	-11.32	-9.69	-9.23	-10.16	-8.8	-8.34271	-9.63093
5fto	YMX	-11.19	6.2e-09	-38.92	-23.84	-12.66	-11.28	-10.98	-11.04	-7.99	-11.77	-8.63263	-8.33161
4gg7	0J8	-11.18	6.3e-09	-44.64	-40.89	-14.51	-11.32	-10.9	-10.77	-8.29	-10.45	-8.67068	-10.807
5exm	5ST	-11.18	6.3e-09	-40.84	-35.32	-12.71	-10.89	-11.28	-10.77	-8	-8.99	-8.38347	-9.11379
3roc	29A	-11.17	6.4e-09	-40.46	-34.34	-13.31	-11.09	-11.18	-9.39	-10.37	-9.68	-8.18152	-10.4654
5aa9	5P8	-11.17	6.4e-09	-37.61	-34.22	-11.68	-11.76	-11.24	-9.63	-8.14	-10.65	-8.33509	-9.63222
5f62	5W1	-11.14	6.8e-09	-38	-35.16	-12.4	-11.09	-10.6	-10.58	-6.52	-8.86	-8.18663	-10.423
3i4b	Z48	-11.12	7e-09	-49.1	-39.84	-13.9	-11.26	-11.19	-10.96	-9.94	-9.59	-8.33376	-9.98644
4loo	SB4	-11.12	7e-09	-36.74	-29.97	-13.61	-10.77	-11.18	-8.92	-8.49	-10.22	-8.6415	-8.19257
1yqj	6NP	-11.09	7.3e-09	-51.72	-39.57	-15.6	-11.15	-10.64	-9.99	-9.74	-12.31	-8.33804	-9.60813
6gwr	FEW	-11.05	7.9e-09	-51.74	-34.34	-9.28	-10.93	-10.39	-11.37	-9.56	-11.78	-9.03064	-10.3293
2e9u	A25	-11.04	7.94e-09	-46.05	-39.84	-10.85	-11.04	-9.58	-9.41	-7.79	-10.11	-8.21268	-10.2381
2pvj	P44	-11.04	8e-09	-39.61	-24.77	-14.27	-10.89	-10.39	-9.39	-10.14	-9.04	-8.60061	-8.43371
2yfx	VGH	-11.03	8.2e-09	-16.89	-15.87	-10.81	-10.99	-11.17	-8.49	-9.01	-7.95	-8.16545	-9.23417
4q19	2XL	-10.98	8.9e-09	-49.19	-39.72	-13.25	-10.61	-9.98	-10.9	-10.35	-8.65	-8.1354	-10.5486
3u8l	09Q	-10.98	8.9e-09	-22.82	-24.75	-7.45	-5.51	-7.9	-5.86	-9.48	-5.44	-8.19551	-7.94859
5ld8	6U5	-10.97	9e-09	-33.18	-16.88	-12.82	-10.65	-6.41	-7.52	-8.52	-6.78	-8.11643	-5.86655
5xvg	8FX	-10.97	9e-09	-32.95	-29.43	-11.08	-11.03	-10.31	-9.28	-7.42	-9.13	-8.48486
5i9z	627	-10.97	9e-09	-32.46	-19.87	-6.82	-11.15	-10.44	-10.55	-7.47	-8.11	-8.24039	-8.25238
6k04	CQF	-10.96	9.1e-09	-33.79	-29.21	-14.83	-11	-10.1	-9.39	-4.44	-8.82	-8.13906	-10.1831
4x5y	3XW	-10.95	9.3e-09	-42.65	-42.82	-11.9	-12.17	-11.18	-10.15	-10.1	-9.59	-8.42305	-9.7442
4uye	9F9	-10.94	9.54e-09	-37.11	-30.56	-8.08	-9.99	-9.23	-8.37	-4.51	-8.51	-8.17337	-10.4643
6gzd	LCI	-10.92	9.8e-09	-41.51	-23.71	-11.51	-9.69	-10.35	-9.77	-9.71	-8.16	-8.18652	-9.66191
2xbw	455	-10.91	1e-08	-63.37	-51.35	-12.88	-13.7	-11.27	-10.82	-9.94	-12.69	-10.0553	-8.84758
4ujb	8BQ	-10.91	1e-08	-43.54	-35.72	-11.61	-10.22	-10.32	-10.38	-9.17	-9.75	-8.21154	-8.24239
4a6l	P43	-10.91	1e-08	-42.58	-45.41	-14.03	-9.5	-9.18	-10.24	-10.17	-9.35	-8.20977	-7.83939
1xws	BI1	-10.91	1e-08	-42.19	-36.35	-11.87	-10.71	-10.66	-10.52	-10.37	-9.81	-8.1811	-8.04449
3zcl	5TF	-10.9	1.01e-08	-44.42	-37.64	-12.03	-10.27	-10.98	-10.16	-6.64	-11.06	-8.61409	-10.715
3r4p	FU7	-10.85	1.1e-08	-48.07	-39.35	-12.64	-10.84	-10.44	-9.5	-5.71	-8.83	-8.48299	-11.5895
5n84	8Q5	-10.85	1.1e-08	-39.51	-35.82	-10.85	-10.73	-10.64	-9.5	-8.32	-7.62	-8.22781	-9.03218
3bgq	VX2	-10.85	1.1e-08	-38.68	-34.65	-12.9	-10.47	-10.28	-9.4	-10.68	-10.36	-8.16704	-9.24555
4ap7	F47	-10.85	1.1e-08	-35.15	-22.98	-14.1	-9.36	-10.79	-10.02	-7.04	-11.42	-8.40943	-8.88469
5nap	DZ7	-10.85	1.11e-08	-36.49	-16.6	-12.14	-10.69	-11.14	-9.89	-9.79	-11.2	-8.46036	-7.69457
4hge	15V	-10.8	1.19e-08	-36.97	-27.48	-10.25	-10.38	-10.33	-9.75	-7.2	-9.18	-8.45242	-10.3238
3d7z	GK5	-10.8	1.2e-08	-42.29	-34.53	-15.42	-10.02	-10.34	-10.81	-9.03	-11.17	-8.24433	-10.1087
4bcn	T9N	-10.8	1.2e-08	-39.13	-30.62	-8.58	-10.12	-9.19	-10.11	-10.03	-8.26	-8.19326	-8.66895
5i1q	67C	-10.8	1.2e-08	-32.35	-23.75	-11.28	-11.02	-9.96	-8.48	-4.27	-8.24	-8.24358	-8.39098
5j6l	6GC	-10.75	1.3e-08	-50.77	-44.53	-16.03	-11	-10.12	-9.8	-7.56	-9.91	-8.24006	-9.98627
4ytc	4HW	-10.75	1.3e-08	-41.72	-30.09	-12.31	-10.53	-10.63	-9.58	-6.8	-9.17	-8.65487	-8.9361
3c84	TH4	-10.71	1.4e-08	-19.76	-18.21	-9.66	-5.62	-6.68	-5.37	-9.47	-5.07	-8.21393	-6.57056
5f1h	5U6	-10.7	1.41e-08	-34.93	-32.94	-12.31	-10.74	-9.16	-9.02	-3.72	-8.06	-8.21698	-10.4246
2xjg	XJG	-10.67	1.5e-08	-45.69	-36.62	-16.51	-10.57	-10.35	-9.3	-5.64	-9.79	-8.12297	-8.666
6cks	F5Y	-10.67	1.5e-08	-36.31	-32.07	-13.65	-10.32	-10.03	-9.89	-4.94	-9.68	-8.16243	-10.6926
4k0y	1OA	-10.67	1.5e-08	-35.73	-26.45	-11.57	-10.57	-10.22	-9.59	-10.35	-10.03	-8.22899	-8.26609
5eu1	5SW	-10.65	1.54e-08	-33.4	-31.8	-13.77	-10.67	-10.09	-9.02	-3.66	-7.97	-8.21619	-11.1134
2ra0	JNJ	-10.63	1.59e-08	-54.03	-47.21	-12.45	-10.95	-10.8	-10.62	-10.2	-11.07	-10.1921	-10.3264
5l7g	6QE	-10.63	1.6e-08	-53.96	-38.21	-13.31	-10.06	-10.92	-11.69	-7.32	-5.59	-8.28335	-10.1694
6i8m	H7W	-10.63	1.6e-08	-48.6	-39.11	-12.72	-10.34	-9.3	-9.61	-9.34	-10.43	-8.34925	-8.66206
6nfy	B49	-10.63	1.6e-08	-44.85	-39.08	-14.54	-9.3	-10.87	-9.43	-7.65	-8.88	-8.18303	-9.05776
3qgy	L7O	-10.63	1.6e-08	-44	-33.03	-7.81	-10.01	-10.36	-10.77	-7.16	-8.82	-8.38272	-8.27517
5i3v	68M	-10.63	1.6e-08	-34.19	-19.19	-8.88	-10.71	-11.06	-9.97	-8.93	-9.16	-8.27087	-10.6992
5ueu	0S6	-10.6	1.67e-08	-36.5	-30.35	-15.56	-10.18	-9.77	-9.19	-5.72	-8.44	-8.12976	-10.4555
4rj8	3QS	-10.59	1.7e-08	-59.47	-38.6	-12.56	-10.65	-10.39	-10.77	-6.33	-7.64	-8.33288	-8.46041
2qm9	TDZ	-10.59	1.7e-08	-42.8	-39.4	-11.47	-10.65	-9.69	-8.33	-9.39	-9.52	-8.27692	-6.95623
5j9x	6GC	-10.59	1.7e-08	-23.87	-22.02	-12.69	-10.92	-10.02	-9.61	-6.51	-9.79	-8.20155	-10.3854
2v59	LZK	-10.56	1.8e-08	-42.69	-38.75	-12.72	-9.49	-8.91	-9.47	-9.77	-6	-8.19876	-10.1938
6qas	34W	-10.56	1.81e-08	-47.19	-37.82	-12.16	-9.95	-10.17	-9.23	-7.74	-8.92	-8.33796	-10.3862
5nyh	9EK	-10.54	1.87e-08	-50.17	-40.11	-12.54	-10.27	-10.37	-10.55	-5.37	-10.86	-8.22944	-9.39208
5ia2	L66	-10.53	1.9e-08	-43.2	-49	-14.45	-10.75	-10.67	-10.17	-8.45	-9.93	-8.16547	-11.1354
6cn5	F7M	-10.5	2e-08	-61.26	-59.08	-13.59	-10.59	-10.73	-10.28	-7.56	-5.16	-8.18589	-9.95447
4o09	2R6	-10.5	2e-08	-53.94	-44.34	-14.84	-10.66	-10.09	-10.33	-6.65	-10.85	-8.20806	-10.3706
3g0e	B49	-10.5	2e-08	-35.92	-31.79	-14.18	-9.05	-9.91	-8.97	-8.49	-9.83	-8.1362	-9.01407
5xsr	8EC	-10.49	2.03e-08	-36.88	-35.82	-10.86	-10.56	-10.06	-10.79	-10.18	-10.08	-8.66353
3miy	B49	-10.47	2.1e-08	-42.47	-35.98	-11.38	-10.01	-10.22	-10.24	-8.25	-7.81	-8.15598	-9.03158
3f8c	HT1	-10.47	2.1e-08	-23.15	-19.32	-9.19	-10.17	-8	-7.36	-9.74	-8.1	-8.13658	-7.80411
5dfp	59U	-10.44	2.2e-08	-48.68	-40.4	-16.2	-10.68	-10.47	-11.1	-8.62	-10.75	-8.78	-9.54694
5kz0	6YL	-10.44	2.2e-08	-38.93	-32.85	-10.49	-11.1	-11.18	-10.41	-9.46	-8.56	-8.26288	-9.53033
4qev	31O	-10.44	2.2e-08	-36.27	-30.27	-12.44	-10.15	-10.54	-9.77	-5.96	-8.82	-8.14117	-10.348
4gq4	0RT	-10.44	2.2e-08	-24.87	-29.88	-12.02	-9.14	-10	-9.31	-7.59	-7.23	-8.23848	-7.28393
6pl1	OOJ	-10.44	2.22e-08	-65.22	-53.86	-12.08	-10.41	-11.11	-10.68	-9.36	-11.68	-8.18452	-9.9211
3hl7	I47	-10.41	2.3e-08	-41.66	-28.81	-14.07	-10.11	-10.68	-9.7	-9.53	-10.12	-8.6201	-9.75114
1uvt	I48	-10.41	2.3e-08	-24.9	-24	-8.5	-10.14	-10.3	-10.2	-5.22	-9.16	-8.24175	-7.10521
4x5z	3XY	-10.4	2.36e-08	-39.87	-35.5	-10.97	-10.01	-10.53	-9.87	-8.53	-8.15	-8.15556	-8.33331
2c3i	IYZ	-10.37	2.5e-08	-32.2	-25.34	-10.33	-8.78	-10.28	-9.63	-9.55	-9.18	-8.21126	-9.94777
3iph	G11	-10.36	2.51e-08	-44.19	-30.07	-9.16	-10.15	-10.43	-10.26	-9.63	-10.67	-8.20174	-9.95033
5hct	61P	-10.36	2.54e-08	-35.32	-32.6	-11.44	-6.45	-8.29	-8.77	-5.6	-8.97	-8.35244	-6.13054
6guh	FB8	-10.34	2.6e-08	-30.65	-27.66	-12.26	-11.12	-10.81	-9.83	-10.67	-8.21	-8.25222	-10.0949
4pmm	31V	-10.32	2.7e-08	-53.18	-46.34	-13.48	-10.83	-10.49	-11.04	-9.09	-10.89	-8.44239	-9.45295
3q6w	Q6W	-10.32	2.7e-08	-51.21	-44.12	-12.03	-10.42	-10.45	-10.71	-7.78	-10.46	-8.32328	-10.3245
4crb	7P0	-10.32	2.7e-08	-45.41	-37.24	-8.73	-10.54	-10.84	-10.45	-9.97	-9.47	-9.09608	-11.505
5c8n	4YX	-10.3	2.8e-08	-55.34	-28.89	-12.97	-10.77	-10.5	-10.02	-7.69	-7.2	-8.60089	-9.67255
6gvf	FE5	-10.3	2.8e-08	-35.73	-30.11	-12.87	-10.33	-9.93	-9.35	-10.94	-9.83	-8.20328	-9.53657
4asj	N6A	-10.3	2.8e-08	-30.18	-16.14	-8.56	-9.37	-8.27	-9.25	-8.2	-8.52	-8.1158	-6.8487
2f1g	GNF	-10.28	2.9e-08	-43.55	-45.06	-13.84	-10.25	-10.71	-10.18	-9.26	-7.83	-8.26234	-8.13776
5i9x	DB8	-10.26	3e-08	-47.02	-30.49	-8.48	-10.13	-10.57	-10.74	-7.86	-7.77	-8.35157	-10.6817
4ty6	39D	-10.26	3e-08	-41.75	-36.33	-11.26	-10.28	-10.74	-10.35	-7.46	-9.78	-8.46787	-8.52253
3ekr	PY9	-10.26	3e-08	-37.45	-29.92	-11.64	-9.87	-9.68	-8.15	-6.09	-8.39	-8.11488	-6.97877
3rlr	3RR	-10.26	3e-08	-25.86	-12.69	-9.73	-10.43	-9.99	-9.63	-5.55	-7.5	-8.45477	-8.82099
5mwp	ECV	-10.23	3.16e-08	-57.84	-50.32	-16.79	-10.07	-10.65	-10.56	-6.43	-5.39	-8.42459	-9.59069
2hhn	GNQ	-10.22	3.2e-08	-50.18	-43.6	-10.45	-10.16	-10.46	-10.82	-9.73	-8.28	-8.32393	-7.70398
6qau	1FV	-10.2	3.29e-08	-47.05	-35.3	-12.28	-10.34	-10.59	-10.64	-6.26	-8.75	-8.42898	-9.23329
6dl2	GUJ	-10.2	3.3e-08	-30.58	-27.43	-9.66	-9.65	-7.86	-8.08	-3.5	-8.35	-8.12386	-10.1979
1u71	MXA	-10.2	3.3e-08	-28.31	-20.3	-8.42	-9.92	-10.3	-9.03	-10.66	-9.32	-8.34936	-11.5185
1xh4	R69	-10.18	3.4e-08	-62.1	-38.21	-15.86	-11.98	-9.49	-10.81	-9.52	-13.19	-8.34483	-8.63087
5f61	5W0	-10.17	3.5e-08	-46.09	-43.26	-12.6	-9.86	-9.37	-9.89	-6.11	-8.81	-8.26075	-10.1935
1sqo	UI2	-10.17	3.5e-08	-38.06	-26.9	-11.11	-9.35	-8.16	-7.73	-6.34	-7.4	-8.45508	-8.96023
5nlk	92E	-10.17	3.5e-08	-33.2	-29.66	-11.63	-10.35	-10.05	-10.07	-5.47	-8.94	-8.18679	-7.91992
4o05	2Q9	-10.13	3.7e-08	-59.16	-41.53	-9.04	-10.2	-9.68	-10.86	-6.52	-10.1	-8.18768	-9.78932
3zm9	QMQ	-10.12	3.8e-08	-36.89	-26.61	-9.23	-10.41	-9.75	-10.83	-8	-9.53	-8.48965	-8.89285
1q5k	TMU	-10.12	3.8e-08	-35.57	-35.16	-13.7	-9.97	-8.54	-7.76	-9.22	-6.96	-8.12648	-9.30462
6ei5	B5Q	-10.11	3.83e-08	-33.11	-25.45	-12.2	-9.91	-10.09	-10.64	-5.79	-11.63	-8.2316	-9.41584
4p5z	Q7M	-10.1	3.93e-08	-48.05	-34.66	-13.3	-10.21	-10.75	-10.81	-9.87	-12.19	-8.94209	-9.10999
3vha	VHA	-10.09	4e-08	-41.13	-31.74	-11.96	-10.33	-9.78	-9.8	-7.03	-10.35	-8.17891	-6.83916
1owh	239	-10.09	4e-08	-38.68	-19.5	-14.21	-8.87	-9.1	-9.77	-7.17	-8.07	-8.27319	-10.0267
1zoe	K25	-10.09	4e-08	-27.3	-22.88	-6.76	-9.91	-8.98	-5.67	-10.37	-6.98	-8.13738	-8.72631
3rlq	3RQ	-10.09	4e-08	-27.05	-20.37	-9.88	-9.9	-10.04	-9	-6.2	-7.5	-8.33738	-8.94414
1d3p	BT3	-10.07	4.1e-08	-48.15	-30.59	-14.4	-10.01	-10.22	-10.6	-7.4	-9.65	-8.68724	-10.5755
5igm	BMF	-10.06	4.17e-08	-40.76	-32.56	-11.46	-10.05	-9.44	-9.26	-5.65	-8.99	-8.27811	-9.79888
4o07	FGH	-10.06	4.2e-08	-55.69	-40.7	-13.5	-10.27	-10.48	-10.86	-6.56	-13.82	-8.14915	-9.31202
5lny	70K	-10.06	4.2e-08	-49.53	-42.07	-11.22	-10.28	-10.1	-10.55	-5.53	-11.14	-8.23689	-8.96798
5ceq	50F	-10.06	4.2e-08	-35.6	-33.88	-12.86	-9.97	-10.55	-9.4	-7.98	-7.64	-8.2514	-10.1037
2qi0	MZ3	-10.06	4.2e-08	-31.89	-26.08	-10.38	-8.66	-8.1	-8.29	-12.5	-7.73	-8.1158	-8.70707
5ufp	86D	-10.05	4.25e-08	-48.73	-37.37	-7.9	-10.39	-8.89	-11.12	-6.99	-9.75	-8.80726	-9.52252
5f60	5VZ	-10.04	4.3e-08	-37.84	-36.65	-15.97	-10.17	-9.94	-10.09	-6.22	-8.8	-8.18751	-10.1704
5vc4	XZN	-10.03	4.37e-08	-47.07	-30.13	-8.4	-9.9	-9.93	-10.74	-8	-8.99	-8.46798	-8.94277
6q3z	HG8	-10.03	4.4e-08	-37.81	-33.55	-12.39	-10.04	-9.36	-10.09	-5.92	-8.01	-8.1158	-9.71344
6e4a	HRY	-10.03	4.4e-08	-33.38	-28.4	-12.09	-10.15	-8.8	-8.81	-5.67	-8.41	-8.1381	-9.68158
2ydw	WSH	-10	4.6e-08	-33.39	-27.51	-12.05	-9.92	-9.29	-8.93	-5.16	-8.95	-8.14881	-9.15388
5w2s	KMG	-10	4.65e-08	-31.69	-29.89	-11.05	-10.25	-5.89	-7.42	-8.01	-6.97	-8.1207
6s5k	KWE	-9.98	4.79e-08	-52.93	-48.14	-11.59	-9.63	-9.64	-10.97	-9.33	-11.93	-8.19619	-7.15258
6p3t	NRS	-9.98	4.8e-08	-32.66	-28.47	-9.88	-12.13	-7.85	-10.04	-7.17	-12.07	-8.162	-10.5933
4c9x	VHS	-9.98	4.8e-08	-26.49	-13.56	-11.81	-10.67	-10.29	-10.48	-9.42	-8.97	-8.35426	-8.77367
5tbm	79A	-9.97	4.9e-08	-38.35	-28.62	-9.19	-9.96	-9.04	-10.96	-6.09	-9.56	-8.56157	-8.50325
4qyy	3G7	-9.95	5e-08	-51.38	-34.53	-12.27	-9.82	-10.22	-10.81	-8.85	-9.95	-8.25372	-8.30477
5l7h	6QG	-9.95	5e-08	-47.98	-32	-15.03	-9.56	-10.34	-11.41	-6.73	-13.28	-8.23822	-9.66319
6ckr	F5V	-9.95	5e-08	-36.75	-32.06	-12.81	-9.97	-9.27	-9.79	-5.17	-9.15	-8.15344	-9.27968
2uxi	G50	-9.95	5e-08	-30.85	-22.47	-7.04	-9.72	-8.13	-8.5	-7.89	-7.86	-8.24656	-6.92096
2qi1	MZ4	-9.95	5e-08	-25.47	-35.98	-11.24	-8.76	-6.38	-7.28	-12.41	-7.19	-8.12009	-8.45896
5xva	8FU	-9.94	5.1e-08	-44.42	-28	-12.42	-10.73	-9.32	-8.78	-7.49	-8.6	-8.37019
5cap	4ZH	-9.93	5.2e-08	-44.51	-34.66	-12.15	-9.65	-10.14	-9.93	-7.35	-7.58	-8.15208	-7.72282
5i7y	69G	-9.93	5.2e-08	-33.66	-29.71	-11.62	-10.18	-8.95	-8.72	-2.67	-9.51	-8.18654	-9.85318
3fl5	TXQ	-9.93	5.2e-08	-26.29	-23.31	-8.93	-9.16	-8.98	-8.56	-8.64	-9.03	-8.21065	-7.15262
2yel	WSH	-9.93	5.25e-08	-33.35	-30.33	-12.17	-10.14	-9.88	-9.23	-4.72	-9.77	-8.18168	-9.36323
4xit	40Z	-9.91	5.4e-08	-49.99	-39.6	-9.04	-10.19	-9.41	-9.9	-7.07	-13.19	-8.14805	-10.0988
6q3y	HG5	-9.91	5.4e-08	-37.31	-32.54	-13.54	-9.68	-9.08	-9.48	-5.41	-8.38	-8.13419	-9.35667
3p5o	EAM	-9.9	5.52e-08	-35.72	-29.28	-10.33	-10.26	-9.18	-8.9	-5.18	-9.41	-8.16428	-10.2039
3p3r	3M1	-9.89	5.61e-08	-11.79	-12.33	-8.4	-9.15	-6.03	-6.1	-9	-6.23	-8.1607	-6.97746
2psv	MUV	-9.87	5.8e-08	-24.09	-22.07	-9.09	-6.85	-6.22	-6.24	-7.67	-7.17	-8.1158	-6.49354
4ha5	13W	-9.87	5.8e-08	-22.7	-6.48	-9.87	-8.75	-9.09	-9.47	-7.52	-7.64	-8.14182	-9.54949
4o0y	2OO	-9.85	6e-08	-44.59	-29	-8.76	-9.89	-8.76	-9.83	-8.06	-7.8	-8.54186	-9.39251
3k99	PFT	-9.85	6e-08	-38.56	-27.25	-9.97	-8.87	-8.97	-8.47	-4.85	-9.42	-8.12362	-8.06839
4gfm	0X2	-9.85	6e-08	-22.15	-13.24	-8.5	-9.39	-9.79	-7.56	-5.18	-7.97	-8.1158	-8.79762
5zg3	9C6	-9.84	6.1e-08	-13.53	-12.88	-6.92	-5.16	-6.53	-6.49	-4.85	-5.92	-8.11543	-6.92832
2yek	EAM	-9.83	6.13e-08	-33.92	-26.99	-9.46	-10.19	-8.9	-8.94	-6.34	-7.94	-8.14727	-10.0789
3c79	IM4	-9.82	6.3e-08	-14.45	-15.68	-5.43	-5.97	-7.11	-4.94	-7.27	-5.29	-8.14546	-7.35438
5ha1	RNE	-9.81	6.41e-08	-33.83	-26.89	-12.5	-9.6	-9.76	-9.23	-9.64	-9.01	-8.35832	-7.45534
5u28	82V	-9.78	6.7e-08	-35.35	-31.01	-12.66	-9.26	-8.59	-8.72	-3.98	-8.38	-8.12112	-8.37246
2i6b	89I	-9.77	6.8e-08	-35.33	-34.05	-9.39	-9.93	-9.9	-10.29	-9.74	-8.76	-8.18131	-9.41587
4iva	1J5	-9.77	6.84e-08	-24.61	-13.36	-10.49	-10.27	-10.36	-9.75	-5.69	-8.7	-8.34617	-9.67136
6u5y	Q0M	-9.76	6.9e-08	-35.47	-28.24	-7.52	-9.63	-8.86	-8.25	-8.98	-7.6	-8.11636	-9.89602
4xt2	43L	-9.76	7e-08	-51.47	-44.49	-10.38	-9.64	-8.55	-9.92	-7.97	-9.31	-8.51128	-9.16056
6qr7	JEK	-9.76	7e-08	-46.06	-36.69	-12.3	-9.81	-8.6	-9.52	-7.58	-8.16	-8.18145	-10.2441
3fql	79Z	-9.75	7.1e-08	-65.53	-56.23	-9.56	-9.63	-9.9	-10.77	-8.17	-6.3	-8.19	-9.66047
5my8	RXZ	-9.74	7.2e-08	-44.55	-26.27	-7.29	-10.23	-10.05	-10.48	-8.66	-11.08	-8.33572	-10.2108
5ehr	5OD	-9.73	7.3e-08	-54.36	-33.58	-11.14	-9.06	-8.62	-9.63	-8.39	-9.51	-8.29306	-7.30834
3zc5	W9Z	-9.72	7.4e-08	-45.46	-37.76	-12.12	-10.94	-11.05	-10.54	-6.36	-12.03	-8.58453	-10.6118
4arw	HNR	-9.72	7.4e-08	-25.45	-11.32	-9.21	-9.41	-7.31	-8.78	-7.96	-7.51	-8.1158	-5.32507
5upj	UIN	-9.71	7.5e-08	-24.9	-21.37	-7.79	-5.37	-5.31	-5.92	-5.24	-7.64	-8.11606	-6.21666
5ula	5MJ	-9.7	7.7e-08	-27.67	-24.21	-9.18	-9.33	-8.32	-8.3	-4.01	-7.21	-8.1158	-8.80757
6dpt	H7M	-9.7	7.7e-08	-9.27	-23.62	-11.67	-9.55	-8.13	-8.52	-6.87	-7.66	-8.11195	-6.97638
5vc3	DB8	-9.7	7.75e-08	-35.16	-32.32	-8.21	-9.86	-9.83	-10.52	-7.66	-8.36	-8.5202	-8.9364
5vd2	34W	-9.69	7.87e-08	-34.85	-28.87	-11.76	-9.55	-9.45	-8.97	-9.2	-9.94	-8.36421	-9.51106
4ghi	0X3	-9.67	8.1e-08	-38.84	-34.62	-14.47	-9.65	-8.4	-9.87	-6.49	-8.19	-8.49677	-9.62035
5l2s	6ZV	-9.65	8.3e-08	-47.12	-35.76	-11.08	-9.99	-9.53	-10.21	-8.37	-10.25	-8.52814	-11.3579
3rlp	3RP	-9.65	8.4e-08	-27.9	-18.68	-8.66	-9.44	-9.56	-7.89	-4.63	-7.41	-8.13097	-8.74266
5f5z	5VY	-9.63	8.6e-08	-45.32	-42.39	-12.52	-9.42	-9.25	-9.89	-5.89	-8.49	-8.18558	-10.0628
4qew	31P	-9.63	8.6e-08	-37.58	-29.5	-8.54	-10.03	-9.8	-9.97	-6.02	-8.45	-8.15688	-10.2251
5zc5	09I	-9.62	8.8e-08	-44.5	-29.92	-11.15	-9.62	-9.66	-8.11	-8.8	-9.24	-8.22116	-8.53867
4ql1	35Q	-9.59	9.3e-08	-32.16	-21.89	-12.31	-10.49	-10.7	-10.25	-9.52	-9.79	-8.57448	-9.26185
5win	SKE	-9.58	9.4e-08	-25.27	-27.63	-7.98	-9.73	-8.27	-8.43	-7.02	-8.55	-8.16285
6p3v	NRV	-9.57	9.6e-08	-35.79	-30.69	-12.81	-9.16	-8.57	-10.3	-5.82	-8.77	-8.1381	-6.41009
1fki	SB1	-9.54	1e-07	-36.27	-32.9	-9.94	-9.53	-10.09	-8.52	-9.8	-10.62	-8.287	-7.29961
1fpc	0ZI	-9.54	1e-07	-36.03	-24.74	-11.26	-9.12	-9.92	-9.51	-7.37	-8.64	-8.41042	-7.96702
3zyu	1GH	-9.54	1e-07	-31.67	-28.75	-9.27	-9.04	-9.38	-9.43	-7.06	-8.79	-8.12821	-10.152
1zoh	K44	-9.54	1e-07	-31.35	-26.11	-4.39	-9.26	-8.65	-6.36	-9.96	-7.22	-8.13516	-9.38005
3wtm	N1Y	-9.54	1e-07	-23.69	-21.54	-8.81	-6.11	-6	-5.37	-8.97	-5.09	-8.13041	-7.901
5boj	4TX	-9.54	1e-07	-9.07	-11.16	-8.65	-9.29	-5.88	-6.54	-7.3	-4.88	-8.1158	-6.44638
4fcq	2N6	-9.54	1.01e-07	-41.72	-36.18	-12.71	-9.29	-9.75	-10.21	-4.62	-8	-8.20834	-8.40266
6eif	B5T	-9.52	1.04e-07	-41.47	-31.75	-12.56	-9.44	-9.6	-9.6	-8.54	-9.62	-8.17889	-10.2892
5yqx	E0K	-9.49	1.1e-07	-25.89	-22.87	-9.12	-9.15	-7.07	-8.79	-5.24	-8.07	-8.12546	-9.36617
4k9y	K9Y	-9.48	1.11e-07	-65.76	-53.08	-10.51	-9.4	-10.57	-11.04	-7.88	-12.91	-8.7451	-10.4727
6qr0	JFB	-9.44	1.2e-07	-36.16	-23.02	-9.78	-8.57	-7.84	-7.6	-7.35	-7.82	-8.2546	-9.19573
2d3u	CCT	-9.44	1.2e-07	-27.27	-18.99	-8.94	-9.63	-9.02	-10.35	-7.43	-8.34	-8.14306	-8.21844
5cqt	EB3	-9.42	1.24e-07	-27.81	-29.95	-9.78	-8.7	-8.65	-9.14	-4.63	-8.5	-8.1192	-10.4316
3r4n	FU5	-9.39	1.3e-07	-31.97	-24.73	-9.19	-8.59	-9.25	-8.45	-5.82	-7.95	-8.12604	-8.10216
3jya	LWG	-9.39	1.3e-07	-29.01	-26.28	-9.22	-8.74	-8.55	-8.22	-7.05	-7.76	-8.13074	-8.85483
4bco	T6Q	-9.38	1.31e-07	-48.61	-36.52	-10.59	-9.61	-10.09	-11.39	-10.73	-9.2	-8.26464	-7.90608
6el5	PU1	-9.38	1.33e-07	-43.29	-36.46	-9.65	-7.97	-8.92	-9.87	-5.55	-8.56	-8.21935	-8.10899
5j0d	6F9	-9.37	1.34e-07	-34.93	-30	-9.29	-9.39	-8.22	-9.14	-5.22	-8.51	-8.1158	-7.75277
4rvr	3WQ	-9.36	1.36e-07	-29.61	-27.88	-11.42	-9.15	-8.17	-8.23	-4.77	-7.49	-8.14143	-8.66235
5dx4	E0C	-9.36	1.37e-07	-27.56	-26.18	-7.94	-9.27	-8.78	-8.17	-4.64	-7.96	-8.12752	-10.4641
5fh7	5XL	-9.36	1.37e-07	-21.49	-21.84	-10.44	-9.14	-8.41	-7.47	-4.94	-7.11	-8.13916	-8.14988
1g30	T87	-9.35	1.4e-07	-39.09	-23.47	-10.66	-9.18	-9.76	-10.55	-7.39	-8.52	-8.72641	-8.45238
5cep	50E	-9.32	1.45e-07	-34.77	-34.43	-11	-9.39	-9.73	-8.09	-7.26	-8.2	-8.15703	-10.041
5vcv	1N1	-9.3	1.5e-07	-48.48	-37.4	-9.2	-9.12	-9.53	-9.6	-7.88	-10.35	-8.16308	-10.3411
4nue	NUE	-9.3	1.5e-07	-32.77	-30.53	-9.41	-9.02	-7.84	-8.04	-4.56	-8.59	-8.18939	-9.17064
2oxd	K32	-9.3	1.5e-07	-25.03	-21.51	-8.75	-9.38	-8.42	-6.68	-9.52	-5.35	-8.12742	-8.09704
5zae	EAU	-9.28	1.56e-07	-40.39	-22.92	-10.72	-8.85	-8.51	-8.11	-8.15	-8.68	-8.13409	-8.62101
6i62	27N	-9.28	1.58e-07	-41.1	-35.42	-9.33	-9.27	-8.49	-8.56	-5.95	-9.69	-8.22467	-7.74636
5j8m	6DL	-9.27	1.6e-07	-37.12	-31.5	-12.4	-9.74	-8.91	-8.38	-7.47	-9.12	-8.12564	-9.42472
4ogj	2TA	-9.25	1.64e-07	-42.59	-41.92	-10.21	-8.11	-9.42	-9.55	-5.31	-7.88	-8.12632	-9.81103
5y94	8QC	-9.25	1.64e-07	-13.76	-12.19	-11.36	-9.25	-8.68	-7.41	-4.72	-8.05	-8.13718
6sbt	L5H	-9.24	1.66e-07	-30.12	-33.72	-10.55	-8.89	-8.68	-8.7	-7.53	-8.3	-8.27939	-8.36767
4cwp	TV2	-9.23	1.7e-07	-37.88	-31.63	-9.75	-9.31	-9.51	-9.03	-4.9	-11.64	-8.1657	-9.1179
5fh8	5XK	-9.23	1.7e-07	-34.49	-32.83	-11.43	-9.08	-8.75	-7.76	-4.98	-7.37	-8.15241	-7.57107
6g2o	EJE	-9.23	1.7e-07	-29.57	-25.43	-11.49	-8.81	-7.41	-8.48	-7.04	-8.15	-8.37804	-8.20053
5ayt	L6Y	-9.23	1.7e-07	-14.65	-15.28	-7.59	-9.48	-6.05	-5.73	-8.75	-5.82	-8.1244	-7.50575
5j27	6FF	-9.2	1.8e-07	-49.79	-45.23	-10.22	-9.58	-9.65	-9.6	-7.1	-9.43	-8.13742	-9.38122
6qqz	JEB	-9.2	1.8e-07	-36.65	-32.13	-10.31	-8.37	-7.9	-7.6	-7.35	-7.74	-8.23172	-8.99857
4f9y	LM3	-9.18	1.84e-07	-32.44	-29.87	-12.39	-8.94	-9.62	-10.54	-9.17	-8.89	-8.21951	-9.94155
5am6	38O	-9.18	1.85e-07	-36.1	-33.84	-9.64	-9.25	-10.08	-9.49	-9.25	-9.56	-8.1936	-9.87175
6qr9	JEE	-9.16	1.9e-07	-37.46	-34.32	-11.45	-9.37	-8.42	-8.41	-7.71	-8.17	-8.17069	-10.018
5ya5	6TD	-9.16	1.9e-07	-34.55	-21.74	-8.01	-8.93	-9.59	-10.94	-6.64	-8.69	-8.15683
4djv	0KM	-9.16	1.9e-07	-33.88	-14.64	-8.39	-8.64	-8.89	-9.11	-7.75	-9.32	-8.15827	-9.98859
6fo5	DZH	-9.16	1.9e-07	-21.35	-33.98	-11.2	-8.72	-8.61	-8.85	-5.95	-8.63	-8.14467	-9.32612
5op4	A0T	-9.15	1.94e-07	-34.98	-28.9	-11.63	-9.08	-9.15	-9.09	-8.96	-7.97	-8.17745	-9.91634
5odx	9RZ	-9.15	1.95e-07	-54.78	-43.22	-9.75	-9.7	-10.09	-10.74	-6	-11.26	-8.29172	-9.05327
4o2p	11V	-9.13	2e-07	-43.17	-43.43	-7.7	-8.96	-10.58	-11.25	-7.46	-7.99	-8.17246	-6.94564
2iwx	M1S	-9.11	2.1e-07	-40.44	-32.74	-8.43	-8.59	-9.03	-8.5	-5.11	-9.21	-8.19264	-9.2051
1c5x	ESI	-9.11	2.1e-07	-31.11	-27.79	-9.83	-7.3	-7.82	-6.89	-5.76	-5.6	-8.16847	-8.69245
6plf	ONV	-9.09	2.14e-07	-41.24	-32.01	-8.98	-9.09	-7.02	-8.64	-8.84	-8.86	-8.13725	-9.5747
5op5	3FE	-9.09	2.16e-07	-38.5	-36.21	-9.3	-9.61	-9.43	-10.02	-6.73	-8.13	-8.21477	-9.66799
5cy9	E0A	-9.08	2.18e-07	-31.76	-25.46	-10.6	-8.62	-8.61	-9.35	-4.02	-8.35	-8.1158	-9.91602
6dar	G2J	-9.08	2.19e-07	-28.14	-21.65	-7.62	-9.22	-9.91	-9.22	-6.78	-7.71	-8.2462	-9.47511
3pwd	CZ0	-9.08	2.2e-07	-19.7	-10.17	-8.58	-9.08	-8.84	-9.59	-7.97	-9.58	-8.18911	-7.60732
5ko1	6UY	-9.05	2.3e-07	-34.51	-36.4	-7.72	-8.96	-9.07	-10.26	-6.79	-7.88	-8.17357	-8.3257
3b26	B2L	-9.05	2.3e-07	-27.39	-12.33	-7.9	-8.82	-9.28	-9.31	-5.41	-9.03	-8.15208	-6.91122
4xip	40W	-9.04	2.35e-07	-39.28	-28.47	-9.76	-8.89	-9.23	-10.51	-5.64	-11.89	-8.16605	-7.30348
6elp	BA8	-9.04	2.36e-07	-40.75	-37.95	-10.85	-9.21	-9.76	-9.33	-6.47	-10.26	-8.17759	-8.76145
4lyw	21Q	-9.03	2.37e-07	-32.26	-29.01	-9.86	-8.65	-8.02	-8.6	-5.04	-7.67	-8.12602	-9.6066
4mpn	PV0	-9.03	2.39e-07	-37.96	-28.98	-10.58	-9.12	-7.91	-7.67	-8	-8.52	-8.11684	-7.39942
4btk	DTQ	-9.03	2.4e-07	-39.65	-34.83	-10.89	-8.92	-10.05	-9.51	-7.22	-7.87	-8.16052	-7.698
4gfo	0X2	-9.03	2.4e-07	-19.91	-15.59	-9.01	-8.91	-8.77	-7.77	-6.12	-8.04	-8.13537	-9.00561
6fsy	E5Q	-9.01	2.47e-07	-24.55	-20.45	-9.2	-8.81	-7.83	-9.02	-5.37	-8.8	-8.13316	-9.19519
5l7e	6Q0	-9	2.5e-07	-41.14	-29.19	-11.68	-8.6	-9.48	-10.05	-6.75	-9.79	-8.21786	-9.60061
5i88	69G	-9	2.5e-07	-34.89	-29.95	-12.64	-9.45	-8.49	-8.94	-4.55	-9.29	-8.15319	-8.3875
4mr6	1K0	-9	2.51e-07	-32.44	-28.56	-10.52	-8.5	-8.57	-8.37	-4.59	-6.85	-8.13411	-9.56483
2pvh	P19	-8.98	2.6e-07	-33.48	-26.96	-12.14	-8.82	-9.16	-8.46	-7.5	-9.29	-8.3421	-7.40347
4qnb	1B0	-8.98	2.6e-07	-32.54	-34.18	-11.27	-8.61	-7.3	-8.49	-6.08	-7.71	-8.1308	-7.85147
5vja	DUK	-8.98	2.6e-07	-27.03	-22.53	-7.75	-8.9	-9.3	-8.79	-8.45	-7.99	-8.14587	-6.58564
2p7z	OHT	-8.97	2.62e-07	-54.93	-41.44	-12.24	-9.45	-9.49	-9.62	-5.97	-10.29	-8.69996	-9.19969
5vcy	DB8	-8.96	2.7e-07	-40.6	-31.75	-6.05	-9.12	-9.08	-10.62	-8.4	-8.95	-8.33494	-9.30048
4fs4	H24	-8.96	2.7e-07	-20.24	-15.17	-5.72	-7.99	-8.2	-8.31	-7.18	-8.23	-8.16248	-9.20497
5tpx	7H7	-8.93	2.8e-07	-45.97	-34.65	-10.63	-8.86	-8.54	-8.81	-4.58	-9.61	-8.17937	-10.4753
5sym	71Q	-8.93	2.8e-07	-34.98	-25.3	-7.26	-8.79	-9.44	-10	-7.48	-9.25	-8.23492	-6.66336
1yc4	43P	-8.93	2.8e-07	-34.53	-27.36	-5.45	-8.54	-8.86	-8.45	-5.16	-8.53	-8.18198	-8.41392
6u8o	Q1G	-8.92	2.89e-07	-33.41	-28.13	-5.61	-8.68	-8.08	-6.55	-7.36	-7.94	-8.1158	-9.32523
3d0b	SNX	-8.91	2.9e-07	-51.78	-44.05	-8.18	-8.84	-9.5	-9.9	-6.18	-12.32	-8.14168	-9.80826
4aqh	TB7	-8.91	2.9e-07	-47.55	-24.77	-8.94	-8.66	-8.99	-9.47	-6.86	-7.66	-8.18099	-5.70766
3jvs	AGY	-8.91	2.9e-07	-34.06	-31.38	-11.58	-7.56	-6.79	-7.87	-8.76	-8.2	-8.36846	-6.75246
5cqu	JRJ	-8.91	2.9e-07	-28.68	-26.72	-9.77	-8.88	-8.9	-8.33	-8.13	-7.07	-8.17581	-8.86916
3wtj	TH4	-8.9	2.97e-07	-22.7	-23.13	-9.57	-5.86	-6.55	-5.61	-8.28	-5.69	-8.16557	-7.04355
4dko	0LM	-8.89	3e-07	-24.98	-26.91	-7.67	-8.5	-8.63	-7.92	-7.21	-9.42	-8.14133	-7.70073
4uj1	NVX	-8.89	3e-07	-21.07	-8.48	-7.79	-9.45	-8.35	-10.74	-9.04	-10	-8.25342	-8.48027
2xjj	L81	-8.87	3.1e-07	-45.08	-40.7	-13.22	-8.63	-9.04	-10.02	-6.22	-11.23	-8.12869	-9.70543
5t8o	76Z	-8.87	3.1e-07	-42.32	-32.09	-10.73	-9.12	-10.29	-9.86	-8.98	-8.71	-8.22176	-8.07341
3cj4	SX5	-8.87	3.1e-07	-25.16	-24.06	-12.47	-7.47	-7.83	-7.66	-6.71	-8.09	-8.1226	-6.90218
6nyv	LBD	-8.87	3.12e-07	-23.45	-27.03	-10.6	-8.7	-7.32	-9.97	-7.04	-8.36	-8.22809	-7.63578
4mme	29Q	-8.86	3.18e-07	-40.8	-42.59	-14.59	-7.3	-8.33	-8.69	-5.78	-8.1	-8.29327	-7.71983
5vd0	8X7	-8.85	3.24e-07	-49.37	-39.88	-10.32	-9.02	-9.1	-10.62	-7.36	-11.54	-8.44341	-9.80079
2wnj	ZY7	-8.84	3.3e-07	-10.82	-13.16	-7.15	-5.19	-6.76	-5.59	-7.42	-5.28	-8.17934	-8.89251
4zji	4OQ	-8.82	3.4e-07	-40.63	-24.66	-7.97	-8.76	-9.96	-10.54	-6.56	-10.01	-8.34577	-7.89566
5j8u	6DL	-8.82	3.4e-07	-37.78	-30.34	-9.89	-9.12	-7.96	-8.92	-6.86	-9.24	-8.15421	-7.69728
6b4l	CJY	-8.82	3.4e-07	-36.97	-31.42	-4.04	-7.9	-8.87	-9.67	-6.67	-10.53	-8.3208	-7.00287
3o8p	BMU	-8.8	3.5e-07	-43.53	-35.1	-10.44	-8.92	-9	-9.3	-8.02	-9.36	-8.18217	-8.67361
5uc4	83S	-8.8	3.5e-07	-41.29	-37.02	-10.19	-8.78	-8.94	-8.91	-6.01	-9.75	-8.14764	-8.37667
5dbm	58N	-8.8	3.5e-07	-30.35	-29.49	-10.34	-8.7	-7.87	-7.84	-4.33	-7.84	-8.11961	-8.25441
1m2r	MNY	-8.8	3.5e-07	-24.16	-23.16	-8.34	-9.02	-8.72	-9.49	-8.57	-8.91	-8.22044	-8.91463
6qr3	JE8	-8.79	3.6e-07	-46.39	-35.67	-13.34	-8.42	-8.04	-8.32	-6.21	-9.77	-8.1988	-8.73231
2pvm	P29	-8.79	3.6e-07	-36.53	-30.8	-11.67	-8.99	-9.06	-8.77	-9.43	-8.83	-8.47513	-8.08581
4da5	0H7	-8.79	3.6e-07	-34.67	-29.61	-13.77	-8.56	-9.02	-8.01	-7.79	-7.6	-8.17636	-8.93286
5ivy	6EO	-8.79	3.6e-07	-23.08	-10.76	-7.34	-7.02	-8.84	-7.23	-6.4	-9.25	-8.12794	-9.04658
1o5a	696	-8.75	3.8e-07	-32.3	-15.52	-6.76	-8.57	-8.62	-9.3	-8.14	-9.65	-8.42352	-10.9185
6eiq	B6Z	-8.75	3.83e-07	-39.53	-29.15	-11.28	-8.6	-9.22	-9.33	-9.47	-8.67	-8.12878	-8.1252
2cgf	P2N	-8.74	3.9e-07	-37.34	-33.61	-12.66	-8.61	-9.5	-8.5	-5.07	-9.15	-8.24912	-10.0446
4xy8	43U	-8.73	3.97e-07	-22.36	-14.16	-7.37	-8.32	-6.97	-7	-3.96	-7.56	-8.15151	-7.70894
5uk8	8DV	-8.72	4e-07	-37.93	-22.53	-9.21	-8.66	-9.28	-10.5	-9.91	-8.89	-8.15659	-7.93219
4cga	QLW	-8.72	4e-07	-33.39	-27.88	-9.27	-8.01	-9	-9.8	-6.87	-9.55	-8.31099	-6.24568
5ant	RJE	-8.67	4.4e-07	-44.53	-28.46	-11.02	-9.3	-11.38	-8.98	-10.59	-9.12	-8.16754	-7.2555
5ucj	KU3	-8.67	4.4e-07	-43.39	-39.26	-13.35	-8.92	-9.23	-9.51	-6.95	-10.91	-8.18327	-8.69836
5vcz	XZN	-8.66	4.44e-07	-45.78	-29.45	-8.3	-8.76	-9.02	-10.62	-8.01	-9.22	-8.36371	-8.33126
5lz5	7K4	-8.65	4.5e-07	-40.24	-32.98	-9.4	-8.97	-9.26	-9.79	-8.74	-7.92	-8.17944	-8.41334
1gjc	130	-8.65	4.5e-07	-38.52	-30.07	-11.01	-8.67	-8.22	-9.3	-8.31	-8.58	-8.60926	-9.11413
5ivv	6EN	-8.65	4.5e-07	-27.5	-26.6	-8.03	-7.32	-9.13	-7.94	-6.52	-8.78	-8.14555	-8.77455
3ed0	EMO	-8.65	4.5e-07	-13.05	-11.24	-6.38	-6.87	-5.4	-6.09	-8.32	-6.62	-8.17112	-6.8104
4muf	2DJ	-8.64	4.6e-07	-40.13	-31.54	-6.95	-8.53	-7.52	-10.89	-6.98	-10.26	-8.35446	-6.20328
3cj5	SX6	-8.64	4.6e-07	-29.98	-8.64	-8.37	-8.01	-7.75	-8.15	-7.7	-8.06	-8.1158	-6.70103
5mrb	C5N	-8.63	4.71e-07	-50.98	-46.59	-11.16	-8.77	-10.88	-11	-8.52	-10.05	-8.67709	-8.69021
2zb1	GK4	-8.62	4.8e-07	-41.68	-31.77	-11.69	-8.89	-10.1	-9.73	-10.11	-11.03	-8.20947	-8.84058
6upj	NIU	-8.62	4.8e-07	-21.47	-26.7	-6.96	-4.69	-5.56	-5.65	-4.96	-6.79	-8.1158	-5.92443
5wij	AQG	-8.61	4.88e-07	-31.89	-25.97	-9.03	-8.51	-8.45	-10.29	-6.7	-7.69	-8.29368
2bal	PQA	-8.6	4.9e-07	-38.35	-31.47	-11.45	-8.51	-9	-9.5	-9.2	-9.34	-8.22911	-9.36614
1d4p	BPP	-8.59	5e-07	-36.04	-32.94	-10.57	-8.74	-10.15	-10.02	-7.95	-10.94	-8.69898	-9.49727
4eor	4SP	-8.59	5e-07	-33.01	-32.73	-8.77	-9.9	-10.3	-9.9	-9.92	-9.08	-8.49381	-9.64514
5d25	56M	-8.59	5e-07	-26.02	-22.54	-7.62	-8.13	-7.95	-8.39	-4.67	-7.16	-8.1498	-7.58823
6elo	BAW	-8.58	5.14e-07	-45.99	-38.72	-10.06	-8.87	-9.2	-9.84	-5.29	-9.5	-8.19848	-9.24806
5lz7	7BK	-8.56	5.3e-07	-35.99	-25.72	-11.8	-8.84	-9.25	-9.53	-8.74	-7.71	-8.17827	-8.49152
4wiv	3P2	-8.53	5.5e-07	-28.52	-27.12	-7.91	-8.47	-7.49	-9.41	-5.67	-8.07	-8.11771	-8.76666
4bcp	T3C	-8.52	5.68e-07	-54.55	-35.86	-6.88	-8.95	-9.06	-11.15	-10.21	-8.82	-8.21907	-9.21061
6eir	B6H	-8.51	5.75e-07	-47.64	-31.09	-8.95	-8.24	-9.1	-10.25	-10.47	-9.09	-8.13622	-9.44844
6qr4	JD8	-8.49	5.9e-07	-40	-28.46	-10.85	-8.35	-8.04	-7.95	-6.26	-7.91	-8.22474	-8.79885
6gjn	F0Q	-8.48	6e-07	-48.29	-44.18	-10.41	-8.73	-8.33	-8.61	-7.56	-8.61	-8.27143	-8.95057
3acl	3F1	-8.48	6e-07	-40.61	-26.18	-8.7	-8.39	-8.32	-8.93	-7.89	-9.98	-8.23465	-6.85156
4bqg	50Q	-8.48	6e-07	-33.65	-23.51	-10.33	-8.12	-7.99	-8	-3.69	-9	-8.13774	-7.90738
4cg9	GQG	-8.46	6.2e-07	-28.06	-15.36	-10.78	-7.8	-8	-9.34	-6.84	-8.16	-8.27325	-7.06431
5en3	7LU	-8.46	6.2e-07	-12.69	-13.04	-2.47	-8.04	-6.54	-5.36	-9.08	-6.41	-8.11747	-6.90315
1owe	675	-8.45	6.31e-07	-41.42	-22.26	-11.55	-7.78	-8.43	-9.45	-6.41	-7.76	-8.22292	-8.61921
3u5l	08K	-8.45	6.4e-07	-30.23	-25.46	-10.64	-8.63	-7.95	-8.74	-4.55	-9.34	-8.13369	-9.37301
4b9k	TG0	-8.42	6.7e-07	-47.24	-41.73	-9.8	-9.66	-8.37	-9.6	-9.53	-8.79	-8.25175	-6.90164
4o04	2Q8	-8.4	6.9e-07	-43.59	-27.31	-9.82	-8.65	-9.04	-10.07	-5.36	-12.43	-8.18667	-7.77611
5ftg	NBR	-8.39	7e-07	-39.51	-35.83	-10.05	-8.28	-8.84	-10.96	-7.7	-8.32	-8.32339	-8.45077
6guk	FC8	-8.38	7.15e-07	-38.06	-29.31	-9.22	-8.16	-8.45	-9.97	-9.16	-9.11	-8.39056	-10.1496
5u49	S2L	-8.37	7.3e-07	-20.57	-20.51	-5.8	-8.63	-5.9	-5.36	-7.62	-5	-8.09695	-7.1429
4tqn	UL4	-8.34	7.7e-07	-25.84	-26.2	-7.87	-8.37	-8.19	-8.57	-4	-7.17	-8.18066	-7.62422
1g32	R11	-8.33	7.8e-07	-41.2	-26.47	-8.8	-8.29	-9.35	-10.51	-6.97	-9.72	-8.68876	-9.51405
1m2q	MNX	-8.31	8e-07	-31.48	-22.58	-6.28	-8.35	-8.55	-7.47	-8.65	-9.73	-8.14287	-7.36952
2flr	7NH	-8.31	8e-07	-27.6	-14.97	-9.64	-8.34	-8	-8.81	-8.61	-11.4	-8.59658	-9.40994
6hpw	GKT	-8.31	8.07e-07	-37.51	-18.87	-11.66	-7.93	-8	-8.56	-7.31	-7.06	-8.34849	-7.57593
5d26	L28	-8.31	8.1e-07	-21.62	-17.45	-6.65	-8.21	-7.65	-8.33	-4.07	-7.04	-8.12946	-8.25519
3b25	B2K	-8.27	8.6e-07	-25.4	-18.01	-9.62	-8.01	-8.07	-7.06	-5.27	-8.98	-8.12481	-6.75406
5jhb	6K5	-8.26	8.73e-07	-37.16	-30.85	-11.27	-8.6	-9.28	-8.68	-8.77	-9.22	-8.38885	-8.37525
5d3l	57F	-8.26	8.8e-07	-24.14	-17.31	-8.05	-8.39	-8.39	-8.54	-4.88	-7.06	-8.12912	-9.38749
6eln	P4A	-8.24	9e-07	-35.24	-18.33	-8.48	-8.25	-8.07	-9.18	-5.48	-7.48	-8.13703	-7.71432
4nuc	435	-8.24	9.1e-07	-27.27	-26.35	-10.54	-8.47	-8.21	-8.95	-4.94	-7.72	-8.13658	-9.33252
5mmg	UT0	-8.2	9.7e-07	-30.61	-27.94	-9.95	-8.19	-8.38	-9.22	-4.3	-7.83	-8.12707	-7.54748
5uez	89G	-8.2	9.7e-07	-27.85	-24.06	-13.67	-8.18	-7.45	-7.93	-4.66	-7.68	-8.12823	-8.43846
5vd1	P48	-8.19	9.9e-07	-46.39	-35.85	-9.78	-8.04	-9.09	-10.5	-7.4	-11.57	-8.58302	-10.7403
5f0f	5TD	-8.18	1e-06	-50.7	-41.55	-9.93	-8.16	-7.64	-10.74	-5.95	-8.68	-8.2492	-7.79135
5j82	6GV	-8.18	1e-06	-47.5	-42.91	-8.4	-9.01	-9.4	-9.6	-7.64	-9.79	-8.16578	-7.80768
5f1r	42O	-8.18	1e-06	-34.42	-29.65	-10.76	-8.15	-8.43	-9.79	-6.75	-10.84	-8.33938	-7.25666
2r43	G3G	-8.18	1e-06	-27.92	-18.04	-9.04	-9.31	-6.49	-8.63	-10.14	-7.56	-8.12503	-7.75211
3wz6	IXZ	-8.12	1.1e-06	-39.4	-29.93	-11.06	-7.98	-8.16	-10.24	-7.4	-9.25	-8.23451	-5.89386
2xht	C0Y	-8.12	1.1e-06	-35.43	-29.83	-11.82	-6.9	-8.62	-8.59	-3.82	-8.32	-8.14126	-6.57867
4de1	0J6	-8.12	1.1e-06	-28.95	-22.29	-7.1	-7.27	-7.96	-7.56	-6.41	-8.22	-8.17957	-8.12754
5vcw	93J	-8.12	1.11e-06	-37.32	-24.05	-10.04	-8.07	-8.45	-10.77	-7.66	-9.51	-8.41689	-7.87786
6fz4	EC8	-8.11	1.12e-06	-27.07	-32.05	-11.7	-8.06	-8.52	-6.1	-7.9	-10.02	-8.23359	-8.94576
4mr3	1K0	-8.1	1.14e-06	-23.19	-20.35	-9.12	-7.85	-7.73	-8.47	-5.48	-7.17	-8.1158	-9.76038
1kv1	BMU	-8.09	1.16e-06	-46.49	-36.92	-11.6	-7.9	-8.83	-9.03	-8.15	-9.37	-8.13238	-9.24984
5y13	8K0	-8.09	1.16e-06	-35.8	-27.04	-9.12	-7.95	-8.28	-8.44	-7.05	-8.14	-8.12595
6mh1	JQP	-8.07	1.2e-06	-31.74	-27.48	-10.91	-7.64	-7.71	-8.71	-5.52	-9.94	-8.18914	-8.55974
5owl	B0K	-8.07	1.2e-06	-30.34	-20.05	-8.2	-8.38	-9.23	-7.01	-5.92	-6.65	-8.15319	-8.57428
4y5d	MT6	-8.07	1.2e-06	-28.35	-20.32	-7.95	-8.31	-7.66	-9.02	-7.36	-8.5	-8.22153	-7.53359
5ivc	60000000	-8.07	1.2e-06	-20.87	-7.53	-5.82	-6.66	-8.71	-9.02	-6.34	-9.75	-8.15201	-8.10459
5cp5	EB0	-8.06	1.23e-06	-26.47	-25.52	-9.56	-8.09	-8.31	-9.02	-4.23	-9.29	-8.1192	-10.3789
3qgw	L7A	-8.03	1.3e-06	-31.53	-29.33	-9.17	-6.92	-8.94	-9.82	-6.05	-8.31	-8.14732	-7.89889
1e1x	NW1	-8.03	1.3e-06	-30.83	-28.98	-7.83	-7.55	-7.03	-7.67	-7.29	-7.99	-8.2313	-7.3324
4de0	0JB	-8.03	1.3e-06	-18.83	-14.69	-6.73	-7.42	-7.99	-7.36	-6.67	-7.92	-8.18573	-7.28876
2brm	DFZ	-8.03	1.3e-06	-17.12	-6.88	-6.46	-7.86	-8.43	-8.98	-7.7	-8.08	-8.24113	-8.27038
4cfl	8DQ	-8.01	1.33e-06	-27.01	-20.77	-10.07	-7.93	-7.7	-8.48	-3.19	-8.22	-8.12547	-8.75369
4xya	43S	-7.99	1.37e-06	-31.43	-29.72	-10.62	-7.92	-7.6	-7.46	-4.39	-7.89	-8.13576	-8.4736
5mme	8Q6	-7.98	1.4e-06	-30.6	-28.7	-11.46	-8.15	-7.86	-8.47	-4.03	-7.02	-8.13388	-7.97928
4km2	TOP	-7.97	1.43e-06	-28.97	-14.09	-8.98	-7.91	-8.02	-8.54	-7.83	-7.4	-8.23581	-7.90494
6i14	GZN	-7.94	1.5e-06	-45.5	-44.07	-10.99	-7.92	-10.14	-9.14	-9.12	-10.77	-8.21495	-7.03758
4z84	NVX	-7.94	1.5e-06	-40.41	-24.79	-10.86	-7.65	-9.17	-10.55	-8.93	-9.16	-8.27757	-8.35943
4rqk	R1S	-7.94	1.5e-06	-24.27	-25.18	-8.66	-7.5	-7.41	-9.42	-5.89	-6.65	-8.12729	-7.97813
5tb6	77X	-7.93	1.53e-06	-25.06	-22.13	-10	-8.01	-7.41	-8.78	-4.23	-7.5	-8.12456	-7.0817
6ey8	C4T	-7.92	1.55e-06	-51	-42.46	-8.42	-8	-8.88	-10.77	-5.66	-11.41	-8.15757	-7.9139
4ymq	ZBD	-7.9	1.6e-06	-57.21	-46.19	-13.13	-8.11	-9.96	-10.38	-8.84	-10.39	-8.48765	-9.22766
6eij	B5Z	-7.87	1.68e-06	-33.78	-4.26	-9.29	-7.94	-10.42	-10.16	-9.7	-10.23	-8.12656	-9.16961
6i8t	H7Z	-7.85	1.76e-06	-42.47	-40.96	-10.58	-7.99	-8.67	-8.8	-9.34	-10.36	-8.5049	-8.72955
6e6m	8CB	-7.84	1.79e-06	-31.13	-25.75	-5.4	-7.7	-8.3	-8.18	-7.67	-8.69	-8.20709	-6.93092
3wz7	IXY	-7.83	1.8e-06	-54.66	-44.29	-8.52	-8.15	-8.22	-11.25	-7.71	-9.72	-8.47923	-6.50383
5mwh	UWX	-7.83	1.8e-06	-37.68	-30.77	-8.89	-7.22	-7.57	-8.95	-5.03	-8.11	-8.13791	-9.53557
1o5e	132	-7.83	1.8e-06	-32.88	-21.13	-7.26	-8.18	-8.14	-9.3	-6.56	-10.1	-8.48329	-10.3704
6mh7	JQY	-7.83	1.8e-06	-32.51	-27.17	-7.64	-7.63	-8.51	-8.63	-5.5	-9.86	-8.17611	-8.40696
5eis	5OU	-7.83	1.8e-06	-28.7	-26.19	-9.52	-7.58	-7.48	-7.38	-3.8	-7.23	-8.12254	-9.14577
3bqc	EMO	-7.82	1.85e-06	-29.91	-19.46	-8.01	-7.46	-8.04	-8.39	-7.96	-10.07	-8.24866	-6.16987
4br3	U85	-7.8	1.9e-06	-35.25	-34.98	-9.69	-7.47	-9.51	-10.05	-7.37	-10.71	-8.24698	-8.96361
2qg0	A94	-7.8	1.9e-06	-32.46	-28.14	-13.04	-7.44	-9.15	-9.7	-5.84	-8.38	-8.12395	-6.84852
3acx	673	-7.77	2e-06	-40.02	-32.27	-8.7	-14.74	-8.66	-9.52	-8.95	-9.33	-8.17069	-7.73444
5dlx	5D2	-7.77	2e-06	-32.68	-26.23	-8.57	-7.95	-8.16	-9.51	-5.05	-8.24	-8.23667	-9.30677
3kku	B95	-7.77	2e-06	-29.75	-18.4	-6.98	-7.32	-8.03	-6.74	-6.14	-6.98	-8.1158	-7.07116
5lz4	7BW	-7.77	2e-06	-26.22	-19.16	-9.88	-8	-8.86	-9.33	-7.49	-7.6	-8.22974	-7.76246
5o2d	9HH	-7.74	2.1e-06	-54.11	-46.63	-9.32	-7.36	-8.13	-10.94	-5.73	-10.57	-8.16342	-6.48915
4c52	X0D	-7.74	2.1e-06	-43.38	-40.91	-8.65	-7.77	-9.74	-9.8	-6.23	-9.15	-8.23502	-7.41813
2pqz	G0G	-7.73	2.15e-06	-26.49	-28.71	-10.22	-8.43	-7.31	-8.29	-8.74	-7.81	-8.12542	-6.84188
2ojg	19A	-7.69	2.3e-06	-26.32	-16.2	-5.92	-7.81	-8.2	-9.5	-8.71	-8.84	-8.24375	-7.02984
5jq5	I74	-7.68	2.34e-06	-42.16	-21.31	-9.75	-7.49	-7.79	-10.77	-9.23	-9.65	-8.39987	-8.18267
5d0c	E0B	-7.68	2.34e-06	-28.72	-28.46	-9.16	-7.78	-8.5	-9.26	-4.29	-8.08	-8.12046	-9.32399
3u5j	08H	-7.65	2.46e-06	-29.77	-25.1	-9.15	-8.03	-8.07	-8.25	-4.44	-9.47	-8.12353	-8.98684
4zzy	D7N	-7.64	2.5e-06	-54.1	-39.23	-7.09	-8.27	-7.62	-9.62	-8.43	-10.94	-8.47949	-10.4592
5n9r	8RN	-7.62	2.6e-06	-59.09	-49.06	-12.91	-7.53	-8.46	-11.25	-6.38	-11.82	-8.1759	-7.06167
4cwn	6LV	-7.62	2.6e-06	-31.69	-19.77	-9.15	-7.99	-9.5	-9.03	-6.03	-10.54	-8.18118	-8.04774
5afv	JH5	-7.62	2.6e-06	-24.1	-18.08	-10.66	-7.45	-7.28	-9.17	-6.88	-7.93	-8.13475	-6.32938
6i12	H08	-7.59	2.7e-06	-43.3	-37.67	-9.45	-7.51	-10.05	-9.14	-8.25	-10.64	-8.18888	-6.17374
4o3f	TZN	-7.58	2.78e-06	-39.04	-31.12	-9.45	-7.53	-8.11	-8.47	-6.77	-6.91	-8.15397	-7.91332
5vd3	H8H	-7.57	2.82e-06	-45.01	-28.93	-9.61	-7.61	-7.86	-10.8	-6.25	-10.1	-8.26423	-7.41674
5a81	78J	-7.55	2.9e-06	-37.66	-29.5	-11.51	-7.42	-6.77	-8.15	-4.31	-7.6	-8.14476	-9.07865
3v78	ET	-7.55	2.9e-06	-33.9	-19.05	-6.7	-8.72	-8.25	-10.51	-4.02	-11.9	-8.3056	-7.94255
5f08	5TG	-7.53	3e-06	-50.07	-42.33	-10.27	-7.81	-7.7	-10.64	-5.73	-10.2	-8.16454	-8.43815
6dgl	GEV	-7.52	3.05e-06	-51.09	-33.41	-10.09	-7.74	-8.6	-10.1	-7.13	-10.07	-8.18955	-8.50615
3da9	44U	-7.51	3.1e-06	-35.28	-33.56	-9.91	-7.55	-9.29	-8.41	-5.56	-8.23	-8.13271	-8.06736
2o0u	C0M	-7.49	3.2e-06	-52.08	-47.38	-9.33	-7.31	-8.34	-9.8	-7.88	-11.07	-8.1739	-7.2307
6qr2	JQB	-7.49	3.2e-06	-28.26	-20.63	-7.91	-8.93	-8.46	-8.18	-6.62	-8.44	-8.20664	-6.72587
4w9f	3JU	-7.48	3.27e-06	-50.81	-25.24	-6.58	-9.29	-7.89	-9.49	-9.15	-7.75	-8.22233	-8.13236
3iw6	PP0	-7.48	3.29e-06	-41.45	-17.86	-7.52	-7.2	-8.04	-10.13	-9.2	-8.67	-8.18322	-7.22058
4jfm	1KZ	-7.47	3.3e-06	-34.51	-28.51	-7.08	-7.41	-8.18	-8.72	-5.05	-7.73	-8.15656	-8.87868
4qb3	30M	-7.46	3.4e-06	-27.77	-21.95	-6.64	-7.31	-7.3	-7.76	-3.66	-7.87	-8.14668	-9.63537
2xde	1B0	-7.45	3.42e-06	-35.34	-38.23	-10.54	-7.75	-7.84	-7.97	-4.81	-8.37	-8.14995	-7.96674
6t1n	M7Z	-7.44	3.5e-06	-45.94	-37.36	-6.81	-7.33	-7.67	-7.94	-7.08	-6.83	-8.37797	-7.48875
2iko	7IG	-7.43	3.57e-06	-23.68	-11.86	-8.08	-7.15	-7.96	-9.44	-6.68	-9.36	-8.29806	-6.48584
4dju	0KK	-7.42	3.6e-06	-31.37	-10.83	-5.96	-6.98	-6.56	-7.95	-5.21	-8.21	-8.17535	-9.32226
4fev	PP1	-7.39	3.8e-06	-22.45	-7.39	-8.74	-8.41	-8.44	-8.39	-6.29	-9.19	-8.21868	-6.31709
2qg2	A91	-7.36	4e-06	-43.21	-30.47	-8.82	-7.05	-8.62	-9.12	-5.3	-10.13	-8.19555	-8.11351
2i80	G1L	-7.36	4e-06	-32.46	-31.39	-10.23	-6.32	-7.76	-7.38	-6.61	-7.53	-8.22581	-6.28849
4cl6	7SB	-7.35	4.05e-06	-4.56	-8.74	-10.94	-5.03	-6.06	-6.55	-8.52	-5.49	-8.14842	-6.49445
6olx	KFY	-7.33	4.2e-06	-31.68	-22.21	-9.23	-7.4	-6.94	-9.13	-5.1	-7.99	-8.18041	-6.15343
6eyb	C3Z	-7.33	4.22e-06	-41.56	-35.96	-7.35	-7.29	-8.32	-10.16	-6.06	-10.68	-8.23502	-7.64948
6pgc	OJJ	-7.29	4.5e-06	-30.14	-22.97	-8.3	-7.19	-9.43	-9.19	-6.33	-6.34	-8.14498	-7.14289
1zgi	382	-7.28	4.6e-06	-39.7	-35.2	-12.26	-7.1	-10.29	-9.27	-6.42	-8.77	-8.75478	-9.82149
3nee	B72	-7.28	4.6e-06	-7.71	-10.41	-9.44	-7.42	-5.99	-5.65	-7.13	-6.26	-8.12232	-7.16816
3arx	POY	-7.26	4.7e-06	-8.44	-10.8	-4.77	-6.83	-6.95	-7.44	-5.41	-7.46	-8.19225	-6.65065
6u6w	Q0Y	-7.26	4.71e-06	-30.97	-25.77	-6.71	-8.33	-7.72	-6.72	-6.48	-6.77	-8.12027	-7.82789
5n17	8FK	-7.25	4.8e-06	-29.49	-26.67	-8.94	-7.01	-7.62	-7.73	-3.96	-8.46	-8.1158	-8.27618
5eyr	5T0	-7.23	5e-06	-44.87	-38.78	-10.45	-7.17	-7.7	-11.04	-5.98	-10.63	-8.19482	-7.34588
6t1i	M7W	-7.17	5.5e-06	-32.56	-35.62	-9.11	-6.93	-7.48	-7.17	-5.18	-5.26	-8.2541	-6.56649
5b5f	6F3	-7.16	5.6e-06	-30.87	-23.85	-7.81	-9.29	-7.33	-8.63	-7.18	-8.53	-8.1447	-7.89941
5b5g	6FX	-7.16	5.6e-06	-27.16	-21.8	-7.63	-8.49	-7.96	-8.96	-6.94	-7.83	-8.16494	-7.39023
5d3j	L33	-7.15	5.7e-06	-25.04	-18.88	-6.93	-7.09	-7.63	-8.33	-4.35	-7.5	-8.13391	-7.58029
6gxg	FFN	-7.15	5.7e-06	-22.02	-22	-5.1	-5.23	-5.54	-6.07	-5.92	-5.51	-8.15317	-6.76495
4y59	T21	-7.14	5.8e-06	-27.45	-28.78	-7.39	-8.33	-7.18	-9.09	-7.48	-8.85	-8.22842	-7.76089
5d24	L26	-7.14	5.8e-06	-27.21	-22.99	-7.49	-7.64	-7.43	-8.19	-4.12	-8.23	-8.15742	-8.05045
1o5c	CR9	-7.12	6e-06	-40.27	-25.21	-9.48	-7.76	-8.11	-9.31	-8.72	-7.95	-8.4752	-9.61593
4lrr	CF9	-7.12	6e-06	-28.55	-22.43	-3.75	-7.76	-8.87	-8.41	-6.66	-8.88	-8.16563	-7.29196
6t1m	M8K	-7.11	6.1e-06	-39.51	-30.58	-9.64	-7.13	-7.72	-8.44	-6.89	-6.82	-8.30129	-7.49369
4cwo	T62	-7.11	6.1e-06	-34.81	-22.77	-9.42	-7.03	-6.79	-9.07	-5.05	-11.17	-8.16744	-7.28647
4few	PP2	-7.1	6.2e-06	-23.4	-7.1	-8.71	-8.51	-7.61	-9.38	-6.69	-8.88	-8.20159	-6.72114
6qqq	JDE	-7.05	6.7e-06	-41.67	-30.53	-8.53	-6.73	-7.58	-6.7	-6.34	-8.02	-8.28605	-6.87058
6g2f	EHW	-7.05	6.8e-06	-27.95	-26.65	-7.27	-7.5	-7.07	-9	-7.55	-8.32	-8.26855	-7.88593
3b27	B2T	-7.04	6.9e-06	-31.51	-22.02	-9.37	-8.44	-8.15	-7.07	-2.97	-7.13	-8.12118	-8.11255
2br1	PFP	-7.01	7.2e-06	-37.76	-28.09	-8.85	-8.11	-8.74	-9.67	-7.77	-8.55	-8.17375	-8.49815
6dak	G1Y	-7.01	7.21e-06	-25.29	-17.16	-8.09	-6.96	-8.5	-9.02	-5.49	-7.43	-8.32715	-7.174
5d3p	57E	-7	7.4e-06	-32.94	-23.94	-9.2	-6.84	-7.35	-8.6	-4.79	-7.8	-8.13607	-9.15896
6i13	H0Q	-6.98	7.6e-06	-45.41	-39.76	-8.47	-7.27	-9.6	-8.56	-8.35	-9.85	-8.20028	-6.79457
5d3h	57G	-6.96	7.9e-06	-20.01	-16.45	-5.17	-7.24	-7.52	-8.39	-3.92	-6.92	-8.17253	-8.05698
6s57	KVT	-6.95	8e-06	-40.28	-36.78	-9.26	-6.88	-8.11	-9.33	-4.62	-9.13	-8.16017	-7.43927
6s56	KVZ	-6.95	8e-06	-32.65	-27.67	-7.58	-7.06	-8.02	-8.53	-4.78	-7.54	-8.12273	-8.04139
6qr1	JFT	-6.91	8.5e-06	-35.68	-33.06	-9.11	-9.64	-7.89	-7.6	-8.06	-7.58	-8.25601	-9.1143
5u12	5RU	-6.91	8.5e-06	-33.99	-35.47	-6.96	-6.9	-7.48	-7.07	-8.07	-7.4	-8.16343	-7.63742
4rqv	R2S	-6.88	9e-06	-18.59	-27.54	-6.1	-6.8	-7.55	-7.14	-5.78	-6.69	-8.13138	-7.63731
6ajv	HCC	-6.87	9.1e-06	-16.84	-17.84	-5.41	-6.73	-6.31	-7.03	-4.08	-8.87	-8.17278	-7.75182
5d3n	L40	-6.87	9.2e-06	-25.58	-16.32	-6.54	-6.71	-6.76	-8.23	-5.1	-7.56	-8.13132	-8.61983
5mrm	Q9T	-6.86	9.3e-06	-23.85	-24.47	-7.58	-6.86	-6.83	-6.1	-7.66	-8.43	-8.11613	-7.49825
6g2e	EHH	-6.84	9.7e-06	-24.68	-21.07	-10.74	-6.78	-5.99	-6.97	-6.15	-7.29	-8.2572	-6.84412
2glp	BDE	-6.84	9.7e-06	-13.23	-13.15	-7.69	-7.86	-5.51	-5.76	-7.57	-5.62	-8.16067	-6.72769
2oiq	STI	-6.82	1e-05	-53.78	-32.37	-12.4	-6.46	-7.77	-11.3	-7.23	-11.74	-8.43359	-7.94206
4w9d	3JK	-6.81	1.02e-05	-46.41	-41.24	-6.54	-8.9	-7.06	-8.37	-9.01	-7.64	-8.19011	-7.31075
4rlt	FSE	-6.77	1.09e-05	-21.15	-15.66	-5.64	-5.51	-6.51	-8.38	-6.72	-8.36	-8.18343	-6.1016
6pg5	OHV	-6.76	1.1e-05	-31.38	-22.72	-6.39	-6.69	-8.98	-8.57	-5.33	-6.68	-8.185	-6.00297
6dq4	K0I	-6.71	1.2e-05	-42.82	-37.62	-9.81	-6.33	-7.65	-9.31	-6.09	-9.72	-8.12933	-7.03376
6qqv	JEW	-6.71	1.2e-05	-41.35	-40.21	-10.25	-6.78	-7.87	-8.08	-7.28	-6.85	-8.25271	-7.61095
5d3t	56Y	-6.71	1.2e-05	-31.11	-29.64	-7.55	-6.96	-7.33	-8.53	-4.88	-7.58	-8.14476	-8.70334
6pg9	OH1	-6.71	1.2e-05	-24.85	-17.56	-6.5	-6.45	-8.95	-9.39	-5.28	-6.39	-8.18292	-5.73304
6dgr	GDY	-6.69	1.23e-05	-43.27	-22.35	-9.45	-6.6	-8.09	-9.77	-6.03	-8.41	-8.19074	-8.32303
5l8a	6RB	-6.69	1.23e-05	-33.1	-24.94	-9	-6.73	-7.44	-8.79	-5.41	-9.02	-8.18758	-9.47048
6qrc	JFE	-6.66	1.3e-05	-39.73	-31.05	-7.77	-6.99	-7.63	-8.4	-7.1	-7.3	-8.28951	-7.91714
4l9i	8PR	-6.66	1.3e-05	-25.76	-24.74	-7.56	-6.73	-7.44	-8.88	-6.83	-8.8	-8.12221	-7.68171
2brb	PFQ	-6.63	1.37e-05	-30.31	-22.8	-8	-8.01	-8.74	-9.51	-7.63	-8.16	-8.15145	-7.93091
4j7e	I29	-6.62	1.4e-05	-24.73	-24.22	-4.41	-6.35	-6.89	-8.95	-5.22	-7.11	-8.1499	-7.30745
3cj2	SX3	-6.62	1.4e-05	-24.5	-6.62	-8.37	-6.48	-6.61	-6.54	-4.76	-7.96	-8.1158	-6.04055
3vvy	ET	-6.59	1.46e-05	-32.63	-26.17	-6.5	-6.84	-7.58	-10.39	-6.07	-9.7	-8.22884	-7.86332
4rlu	HCC	-6.57	1.52e-05	-26.78	-21.38	-7.8	-6.17	-6.62	-7.89	-5.94	-7.83	-8.18882	-6.37062
2nta	521	-6.54	1.6e-05	-49.79	-35.34	-11.1	-6.27	-6.58	-7.82	-4.07	-6.96	-8.3985	-8.43086
5o5a	9LN	-6.5	1.7e-05	-32.13	-27.7	-8.58	-6.78	-7.2	-7.8	-5.12	-8.24	-8.13509	-9.12494
3acw	651	-6.49	1.75e-05	-25.38	-24.62	-7.1	-8.65	-9.93	-9.26	-7.27	-10.64	-8.17798	-7.17555
5ov8	AXN	-6.47	1.8e-05	-36.48	-30.7	-6.86	-6.48	-7.5	-8.95	-5.15	-7.95	-8.12587	-9.54217
4ih6	1EP	-6.47	1.8e-05	-27.55	-25.41	-4.38	-6.33	-7.84	-8.98	-7.5	-7.8	-8.12521	-6.56492
6t1j	M7T	-6.47	1.81e-05	-35.25	-33.73	-10.5	-6.25	-7.48	-7.15	-5.41	-6.21	-8.21239	-6.69195
6qqw	JDQ	-6.44	1.9e-05	-38.61	-36.7	-6.94	-6.28	-7.47	-6.67	-7.02	-7.44	-8.30016	-7.78171
4j93	1JR	-6.41	2e-05	-30.79	-29.94	-8.35	-6.96	-6.8	-8.39	-3.47	-7.55	-8.15159	-6.86618
5h85	5XS	-6.41	2e-05	-29.9	-26.58	-7.77	-6.5	-6.29	-6.86	-3.91	-7.26	-8.14212	-7.03711
4mgd	27N	-6.4	2.02e-05	-40.03	-31.82	-11	-9.49	-8.63	-8.18	-7.79	-9.31	-8.3468	-8.2887
5fe9	5WS	-6.38	2.1e-05	-27.39	-22.19	-8.17	-6.32	-6.82	-7.52	-2.14	-7.47	-8.14428	-7.74702
3g35	F13	-6.38	2.1e-05	-16.98	-10.15	-4.62	-11.5	-9.06	-9.86	-6.77	-8.46	-8.22422	-7.32797
4gkh	0J9	-6.36	2.15e-05	-26.82	-6.36	-7.31	-8.15	-7.05	-8.68	-6.51	-10.49	-8.23301	-5.94971
6g2c	EHT	-6.35	2.2e-05	-22.62	-20.96	-5.46	-6.47	-6.14	-6.91	-6.29	-7.12	-8.15089	-6.47674
4w9c	3JG	-6.35	2.22e-05	-47.3	-42.3	-6.24	-8.5	-6.75	-8.37	-8.35	-7.25	-8.1671	-7.44628
3vhk	BPK	-6.27	2.5e-05	-42.7	-32.81	-8.28	-6.17	-8.11	-8.47	-6.01	-9.18	-8.15592	-7.37084
6pgb	OJG	-6.27	2.5e-05	-28.04	-27.36	-3.53	-6.14	-8.89	-7.96	-5.56	-6.44	-8.19046	-5.29215
6i11	H0H	-6.18	2.93e-05	-40.99	-40	-7.5	-6.62	-10	-9.14	-7.36	-10.61	-8.15691	-6.22629
4gki	0JN	-6.09	3.44e-05	-30.65	-19.04	-5.21	-6.13	-7.78	-8.18	-6.2	-9.09	-8.19829	-7.4486
4i8n	1CG	-6.08	3.5e-05	-22.6	-22.68	-2.13	-5.94	-6.96	-8.41	-6.45	-8.89	-8.2381	-7.56348
4kcx	1QK	-6.04	3.7e-05	-30.01	-27.86	-7	-5.95	-7.07	-9.13	-4.2	-8	-8.11779	-8.54705
1p57	CR4	-6	4e-05	-40.46	-31.68	-7.2	-6.16	-7.2	-7.88	-5.37	-8.68	-8.17784	-7.29719
5zni	YMZ	-5.99	4.03e-05	-24.32	-7.81	-7.36	-5.97	-9.1	-7.12	-8.07	-9.12	-8.14229	-7.63231
4nbn	2J7	-5.94	4.4e-05	-20.24	-17.54	-9.79	-5.74	-5.55	-5.41	-6.77	-6.65	-8.18094	-7.60313
6ajz	LOC	-5.91	4.6e-05	-26.48	-21.23	-8.46	-6.23	-7.37	-7.88	-4.73	-8.2	-8.19014	-8.51547
3ivg	FG5	-5.86	5e-05	-41.66	-22.28	-8.12	-5.81	-6.98	-9.24	-5.99	-10.17	-8.30447	-7.82444
6fuj	E8B	-5.86	5e-05	-33.52	-20.84	-7.46	-5.62	-5.63	-7.59	-7.4	-6.39	-8.12683	-6.79478
5l4j	6JD	-5.84	5.2e-05	-11.33	-12.73	-4.96	-6.08	-6.32	-5.62	-6.37	-5.3	-8.26379	-5.84941
5ut6	8MY	-5.78	5.73e-05	-22.54	-19.76	-4.77	-6.23	-8.19	-8.68	-6.88	-8.83	-8.19359	-8.63729
6dy7	HH7	-5.7	6.62e-05	-14.42	-12.84	-3.87	-5.69	-9.12	-7.12	-5.55	-5.35	-8.18521	-8.54003
3ivc	FG4	-5.62	7.5e-05	-38.17	-19.64	-5.6	-5.69	-6.44	-8.85	-5.42	-10.45	-8.18449	-6.88728
6g9i	CXX	-5.36	0.000118	-17.55	-21.66	-6.81	-5.26	-3.45	-4.92	-6.56	-4.45	-8.77259	-7.75385
4ajl	88W	-5.18	0.00016	-33.51	-28.98	-9.69	-5.31	-6.11	-7.49	-4.67	-6.83	-8.13558	-5.24296
6gjj	L36	-5.04	0.0002	-33.46	-26.95	-8.2	-4.5	-5.09	-6.37	-3.85	-6.15	-8.1243	-4.96143
3l59	BDJ	-5.04	0.0002	-28.64	-7.77	-2.26	-4.92	-5.92	-5.93	-5.58	-7.14	-8.15795	-6.09525
5os7	A8Q	-5.03	0.000205	-31.17	-26.96	-6.96	-4.94	-5.76	-8.48	-6.26	-8.32	-8.32189	-7.39571
6mll	N1G	-4.94	0.000239	-26.61	-16.6	-5.31	-5.47	-8.81	-7.52	-8.14	-8.39	-8.13253	-7.21652
3sk2	GRI	-4.93	0.000244	-16.53	-10.57	-2.95	-5.52	-4.94	-5.49	-3.52	-4.84	-8.16439	-6.55942
4cjq	VXO	-4.9	0.000256	-14.97	-17.82	-7.01	-6.75	-5.29	-5.7	-5.48	-4.98	-8.14225	-7.95722
6gjm	L36	-4.87	0.000266	-25.96	-16.25	-6.69	-4.89	-4.93	-6.44	-3.84	-6.08	-8.12009	-5.19011
1h46	RNP	-4.87	0.00027	-14.02	22.67	-6.03	-4.8	-8.69	-8.97	-5.29	-8	-8.13339	-7.17745
4cj4	S3G	-4.59	0.000432	-20.17	-20.43	-5.95	-6.58	-5.79	-5.17	-4.83	-5.11	-8.11845	-7.81051
4cjp	4D2	-4.52	0.000481	-18.39	-19.77	-5.9	-6.24	-5.41	-5.17	-4.88	-5.08	-8.14486	-7.9811
6g27	EHE	-4.28	0.000731	-24.32	-18.34	-6.3	-4.24	-5.98	-7.36	-5.46	-8.38	-8.20351	-6.8836
6ftz	E7E	-4.09	0.001	-34.34	-31.7	-9.2	-4.12	-4.78	-7.09	-7.08	-7.89	-8.12474	-6.87597
1cet	CLQ	-3.94	0.0013	-18.27	-16.18	-5.2	-3.73	-5.57	-5.86	-4.67	-5.47	-8.13209	-7.37353
