# Supplementary material for: The Last Mile Problem: A Critical Assessment of Physics-Based and AI Tools for Small Molecule Binding Prediction in Virtual Screening
Source: J Chem Inf Model. 2026 May 7;66(10):5964–77. doi: 10.1021/acs.jcim.6c00942 (PMC13213910; doi:10.1021/acs.jcim.6c00942)
Supplement: Supplementary file 8 [file ci6c00942_si_008.xlsx]

## Sheet: Sheet1
Activity	Target_ID	Ligand ID	MM/GBSA	MM/PBSA	Alchemical	MM/GBSA(x-ray)	MM/PBSA(x-ray)	Alchemical(x-ray)	Kdeep	Yuel	OnionNet-2	TopologyNet	GNINA	Boltz-2	RF-ScoreVS,
Actives	ACE	LPR	-70.49	-61.9	-15.3	-100.92	-75.11	-14.67	-8.0775	-7.29989	-8.95874	-10.625	-7.53924	-9.27778	-8.14389
Actives	ACE	RX3	-20.74	-45.34	-15.43				-11.2693	-8.45492	-8.90832	-10.297	-9.21115	-9.77501	-8.52444
Actives	ACE	3ES	-141.04	-119.29	-14.4	-25.68	-54.38	-13.72	-14.4479	-9.2378	-8.94554	-10.016	-9.39842	-9.08832	-9.00666
Actives	ACE	LSW	-107.91	-72.8	-16.1	-78.56	-78.26	-17.86	-10.5069	-7.57093	-8.94238	-11.1468	-7.8153	-9.19372	-8.29002
Actives	ACE	RX4	-124.3	-93.72	-13.78				-10.9133	-7.368	-8.10063	-10.0681	-7.96147	-8.29777	-8.28374
Actives	ACE	1IU	-87.08	-96.22	-15.49				-10.2745	-8.62784	-8.91066	-9.93499	-8.09824	-8.05305	-8.62694
Actives	ACE	CHEMBL54520	-168.48	-120.7	-12.88				-11.2606	-8.2308	-9.57843	-10.5109	-9.49283	-10.179	-8.29019
Actives	ACE	CHEMBL282664	-99.65	-73.47	-19.17				-9.3142	-7.63196	-8.53519	-12.0406	-8.49718	-9.20936	-8.31872
Actives	ACE	CHEMBL108988	-180.31	-117.46	-16.62				-8.88897	-7.28227	-8.5495	-9.88719	-8.36065	-8.97157	-8.35291
Actives	ACE	CHEMBL40435	-78.49	-62.03	-17.26				-8.38883	-7.46536	-7.75182	-9.66253	-8.74063	-7.91164	-8.51243
Actives	ACE	CHEMBL319237	-59.01	-58.62	-17.17				-8.1226	-8.28168	-9.45926	-10.2901	-7.72884	-11.3934	-8.35574
Actives	ACE	CHEMBL19755	-65.04	-69.7	-19.32				-9.61692	-7.49438	-8.70669	-10.2253	-7.6093	-10.2624	-8.28235
Actives	ACE	CHEMBL1159920	-127.04	-94.73	-17.67				-8.84652	-7.23363	-9.58803	-11.2105	-9.61721	-9.70133	-8.28481
Actives	ACE	CHEMBL444826	-98.46	-70.4	-12.25				-8.53978	-7.2085	-8.06227	-10.6363	-8.58257	-8.64083	-8.32431
Actives	ACE	CHEMBL38613	-105.8	-74.48	-13.49				-8.06928	-7.3833	-9.11158	-10.4871	-8.12351	-10.9036	-8.46502
Decoys	ACE	ZINC36360743	-55.12	-45.38	-7.9				-7.54896	-6.80641	-9.47998	-9.89828	-8.19767	-7.55842	-8.16717
Decoys	ACE	ZINC13450951	-80.04	-34	-4.43				-8.05843	-6.7318	-8.58927	-9.96193	-8.30247	-7.64603	-8.17384
Decoys	ACE	ZINC04533490	-218.69	-183.74	-1.23				-8.27975	-6.72803	-7.52815	-9.1985	-8.40829	-7.81568	-8.31011
Decoys	ACE	ZINC13252296	-61.14	-74.46	-4.31				-11.2198	-8.38121	-7.83634	-11.2105	-9.47958	-7.60184	-8.1946
Decoys	ACE	ZINC04533492	-224.81	-166.99	-1.74				-10.0288	-9.02698	-8.61229	-10.2208	-8.57882	-6.42132	-8.15745
Decoys	ACE	ZINC13395173	-20.37	20.5	-2.53				-9.90775	-7.88768	-7.46396	-9.59451	-8.27524	-7.0281	-8.16788
Decoys	ACE	ZINC36333834	-30.03	-9.58	-11.98				-11.5132	-8.87321	-9.62009	-9.95688	-8.07207	-6.27022	-8.23014
Decoys	ACE	ZINC66588847	-55.72	-54.24	-5.79				-11.453	-7.91309	-9.13841	-9.72075	-8.23222	-7.99717	-8.17486
Decoys	ACE	ZINC13464293	-128.85	-78.35	-5.02				-11.6824	-8.44125	-9.12736	-8.7844	-7.88378	-7.75446	-8.16761
Decoys	ACE	ZINC58342867	-95.31	-74.07	-3.35				-11.8903	-8.64408	-9.5965	-9.61857	-9.87035	-8.5629	-8.15029
Decoys	ACE	ZINC58341436	-57.81	-38.71	-2.29				-7.71186	-6.35515	-7.91379	-8.58168	-8.10907	-7.40772	-8.14912
Decoys	ACE	ZINC19766947	-48.51	-12.16	-2.79				-11.3303	-7.73803	-8.55094	-10.6024	-7.34646	-6.44535	-8.12481
Decoys	ACE	ZINC09260739	-43.32	-23.75	-2.73				-8.8135	-6.8944	-9.62243	-7.95717	-7.7173		-8.13523
Decoys	ACE	ZINC20836345	-47.54	-33.24	-9.22				-7.69887	-7.00977	-8.70668	-8.48938	-7.76374	-7.82604	-8.15061
Decoys	ACE	ZINC20504078	-88.78	-58.72	-1.07				-9.83745	-8.07538	-8.41969	-10.2485	-9.17563	-7.64067	-8.14259
Decoys	ACE	ZINC59294701	-56.76	-16.07	-6.89				-9.06501	-7.00977	-6.70437	-7.55486	-7.99705	-7.79299	-8.15775
Decoys	ACE	ZINC13364096	-45.45	-28.69	-6.25				-7.95192	-7.30774	-10.0512	-9.73906	-8.39333	-7.61922	-8.1158
Decoys	ACE	ZINC39704026	-70.99	-53.14	-2.27				-7.27204	-7.15371	-8.35091	-7.85322	-7.81313	-7.44311	-8.1284
Decoys	ACE	ZINC20832525	-39.34	-32.67	-4.75				-6.45224	-5.80034	-9.27139	-7.93211	-7.52122	-7.63423	-8.18202
Decoys	ACE	ZINC13351722	-75.95	-48.65	-2.07				-9.21426	-7.32461	-9.20842	-9.98403	-8.68662	-6.1743	-8.15382
Actives	ADRB1	CHEMBL386016	-36.66	-39.62	-12.31				-8.92711	-8.71271	-6.55282	-8.18465	-11.2975	-11.787	-8.42117
Actives	ADRB1	CHEMBL466519	-38.36	-39.4	-11.21				-8.36807	-8.40986	-7.62164	-8.64253	-10.3898	-8.16153	-8.33516
Actives	ADRB1	CHEMBL515349	-41.99	-38.32	-16.58				-8.65486	-8.51192	-7.58935	-8.48119	-11.4287	-8.00776	-8.27894
Actives	ADRB1	CHEMBL100970	-38.34	-51.31	-18.6				-8.78803	-8.26569	-7.4187	-9.50945	-11.4093	-9.58966	-8.4966
Actives	ADRB1	CHEMBL466923	-38.52	-43.61	-14.29				-7.64497	-8.43472	-8.81684	-9.58415	-11.128	-9.83001	-8.29408
Actives	ADRB1	CHEMBL183552	-61.57	-43.82	-14.19				-9.07257	-8.87559	-8.04729	-8.92207	-12.0472	-10.0832	-8.44877
Actives	ADRB1	CHEMBL322973	-75.74	-34.21	-14.48				-9.69604	-8.96917	-6.85516	-8.03951	-10.7774	-10.5388	-8.50026
Actives	ADRB1	CHEMBL156754	-59.91	-57.38	-14.52				-8.15596	-9.13909	-8.06769	-7.48432	-9.14711	-11.801	-8.26957
Actives	ADRB1	CHEMBL317163	-73.47	-24.1	-14.53				-9.2224	-7.68658	-7.56387	-6.65827	-10.7179	-9.27442	-8.31627
Actives	ADRB1	CHEMBL40343	-36.95	-36.03	-11.74				-7.94848	-7.06792	-7.61075	-8.00989	-10.6455	-10.4588	-8.67759
Actives	ADRB1	CHEMBL103137	-61.57	-45.86	-13.07				-7.75581	-9.52654	-7.1374	-8.3977	-9.98102	-11.0034	-8.18118
Actives	ADRB1	CHEMBL839	-49.67	-43.58	-13.43				-4.76192	-8.78614	-5.97577	-6.16837	-8.66632	-12.2905	-8.37964
Actives	ADRB1	CHEMBL490222	-40.42	-36.94	-12.06				-8.97956	-8.31798	-9.2584	-8.59637	-11.5656	-7.48712	-8.45848
Actives	ADRB1	CHEMBL562153	-42.23	-31.59	-13.42				-7.74036	-8.13223	-7.40653	-8.11064	-10.9747	-9.05404	-8.50673
Actives	ADRB1	CHEMBL486278	-40.13	-40.44	-14.91				-6.85075	-8.40936	-6.84214	-7.59519	-9.33299	-11.5844	-8.26047
Decoys	ADRB1	ZINC39695830	-60.62	-46.01	-12.29				-8.10549	-8.76389	-7.40595	-7.65841	-10.0364	-8.47949	-8.23034
Decoys	ADRB1	ZINC63472804	-43.31	-32.86	-10.93				-8.78585	-8.79136	-8.41055	-8.20843	-11.3593	-8.56297	-8.21213
Decoys	ADRB1	ZINC19899241	-38.73	-20.58	-9.92				-8.58792	-8.42771	-8.22718	-8.6045	-10.7265	-8.64119	-8.1248
Decoys	ADRB1	ZINC44707850	-47.37	-25.93	-12.89				-8.10098	-9.60669	-7.77068	-8.6677	-11.4499	-9.43841	-8.19473
Decoys	ADRB1	ZINC44714577	-40.39	-27.72	-5.04				-7.79843	-7.44673	-7.477	-6.75572	-9.59	-7.53295	-8.14423
Decoys	ADRB1	ZINC13539179	-43.07	-30.56	-8.56				-7.91411	-8.33029	-7.93964	-6.9826	-10.963	-7.8298	-8.39356
Decoys	ADRB1	ZINC63465133	-41.81	-24.18	-10.59				-8.93661	-9.39734	-8.41505	-8.97569	-11.5641	-7.3738	-8.15632
Decoys	ADRB1	ZINC17731405	-39.42	-29.23	-9.26				-8.82796	-8.79522	-8.2132	-8.52892	-11.1354	-7.06229	-8.23787
Decoys	ADRB1	ZINC08908799	-39.16	-13.35	-3.18				-8.48439	-8.1926	-9.42268	-7.90249	-9.19857	-6.21881	-8.26665
Decoys	ADRB1	ZINC59884762	-34.2	-26.66	-9.34				-7.10327	-7.80163	-9.10529	-7.48373	-10.7295	-7.49626	-8.33944
Decoys	ADRB1	ZINC44714228	-56.02	-37.73	-11.24				-8.68034	-9.18161	-7.88883	-8.67168	-9.85407	-6.84663	-8.43216
Decoys	ADRB1	ZINC08906406	-46.97	-25.04	-5.54				-7.20055	-8.13816	-7.43256	-7.16669	-10.7635	-6.75998	-8.35114
Decoys	ADRB1	ZINC63478220	-46.68	-28.06	-3.72				-8.20642	-10.0554	-8.36619	-9.82528	-10.9928	-7.41431	-8.45502
Decoys	ADRB1	ZINC09518276	-41.37	-28.82	-7.95				-8.04028	-7.75981	-7.62558	-6.85743	-10.5654	-7.315	-8.39159
Decoys	ADRB1	ZINC38999383	-37.2	-25.31	-4.92				-8.77861	-10.2628	-8.49761	-8.36518	-12.4648	-7.73813	-8.37038
Decoys	ADRB1	ZINC39695798	-42.41	-29.09	-10.38				-8.33765	-9.06735	-8.37435	-8.49014	-11.1121	-9.24555	-8.17254
Decoys	ADRB1	ZINC44695589	-46.79	-37.21	-6.4				-7.44699	-8.93853	-6.31912	-8.66766	-10.8032	-7.40489	-8.29508
Decoys	ADRB1	ZINC59914438	-51.64	-34.01	-10.87				-7.91728	-9.91001	-8.03113	-8.09242	-11.3872	-8.17267	-8.2542
Decoys	ADRB1	ZINC20292064	-46.36	-31.45	-10.14				-7.16482	-8.28828	-6.89551	-5.70221	-9.71137	-7.2702	-8.38221
Decoys	ADRB1	ZINC25758965	-33.63	-10.73					-8.89258	-8.92621	-7.3177	-7.93876	-10.9427	-7.40396	-8.3966
Actives	FAK1	7PY	-37.71	-30.88	-11.33				-7.9758	-6.02634	-9.16198	-9.68411	-8.05711	-10.2074	-8.22106
Actives	FAK1	YAM	-13.14	-10.63	-22.46				-9.44367	-8.43341	-10.1894	-10.4144	-10.6227	-11.8726	-8.46617
Actives	FAK1	4GU	-26.33	-20.58	-6.9			-8.81	-5.86641	-5.27264	-7.77999	-5.86739	-7.35501	-11.523	-8.17502
Actives	FAK1	1BQ	-42.11	-36.22	-7.5	-50.55	-37.92	-9.21	-8.21341	-5.90724	-9.68779	-11.1643	-9.59667	-11.6215	-8.13277
Actives	FAK1	K8A	-5	-9.79	-0.1	-16.34	-13.21	-1.36	-4.6723	-3.91415	-6.8297	-6.35826	-5.74382	-10.764	-8.12868
Actives	FAK1	4KA	-19.13	-16.97	-4.4	-0.78	-0.64	-8.4	-3.17799	-4.0677	-4.83514	-5.33694	-4.58717	-11.5995	-8.13964
Actives	FAK1	CHEMBL488247	-58.75	-51.29	-18.58				-9.19499	-8.3207	-9.94419	-10.58	-10.1709	-10.3661	-8.65729
Actives	FAK1	CHEMBL487229	-59.51	-50.34	-16.41				-10.1356	-8.61586	-10.0743	-10.2276	-10.5431	-11.5525	-8.44869
Actives	FAK1	CHEMBL472212	-56.98	-48.47	-18.74				-10.3111	-8.49051	-9.70807	-10.4212	-10.7194	-7.75197	-8.48534
Actives	FAK1	CHEMBL452341	-56.6	-45.48	-18.44				-10.1208	-8.71621	-9.88138	-11.228	-10.6777	-8.34591	-8.39488
Actives	FAK1	CHEMBL529889	-55.2	-46.93	-14.59				-10.7088	-8.23626	-10.0405	-10.8737	-10.9311	-6.04678	-8.42157
Actives	FAK1	CHEMBL488089	-50.65	-40.8	-17.68				-9.9392	-8.26239	-10.4459	-9.79614	-10.7234	-6.21574	-8.41192
Actives	FAK1	CHEMBL487246	-50.55	-40.84	-16.61				-8.86042	-8.27815	-8.67423	-10.3576	-10.6814	-11.4737	-8.39581
Actives	FAK1	CHEMBL1084546	-56.18	-46.89	-19.03				-9.46723	-8.32796	-9.5967	-10.0853	-10.5403	-12.2069	-8.39707
Actives	FAK1	CHEMBL471520	-48.59	-38.57	-21.59				-7.67406	-6.97099	-10.1705	-9.63286	-10.3829	-12.128	-8.49614
Decoys	FAK1	C22580083	-45.57	-31.3	-13.29				-8.35299	-6.65736	-9.1153	-8.12149	-7.79174	-8.17304	-8.1338
Decoys	FAK1	C09408899	-40.65	-30.9	-7.78				-8.39676	-6.29278	-8.66824	-10.58	-8.49931	-6.7803	-8.14306
Decoys	FAK1	C59040260	-35.64	-30.01	-5.7				-10.2201	-7.38877	-10.6066	-10.8117	-9.90139	-7.97198	-8.25695
Decoys	FAK1	C20612287	-27.86	-22.46	-6.13				-7.22497	-6.69184	-10.0392	-9.42736	-8.27	-7.79432	-8.12698
Decoys	FAK1	C09584310	-33.51	-27.81	-8.3				-8.30172	-5.28176	-10.5341	-10.1207	-8.70676	-6.51644	-8.20963
Decoys	FAK1	C46542263	-42.08	-29.01	-7.08				-7.8964	-6.53869	-7.7508	-10.9373	-7.88966	-8.46417	-8.13242
Decoys	FAK1	C13567629	-30.85	-25.19	-8.57				-10.4647	-7.8165	-10.2361	-10.3032	-8.42144	-8.20303	-8.15371
Decoys	FAK1	C20155176	-37.86	-26.49	-8.84				-10.0227	-7.18635	-10.0838	-10.8117	-8.80689	-8.88724	-8.17007
Decoys	FAK1	C39598918	-36.14	-19.79	-9.79				-9.54914	-7.77518	-8.04753	-10.9388	-8.66082	-8.60663	-8.14048
Decoys	FAK1	C03568828	-27.44	-20.35	-8.45				-7.03285	-6.37896	-9.02583	-9.30366	-8.43531		-8.13264
Decoys	FAK1	C13590929	-26.69	-22.2	-10.26				-8.28395	-6.72139	-8.3492	-10.1769	-9.19547		-8.27151
Decoys	FAK1	C05758957	-24.7	-17.09	-5.98				-9.18176	-7.82221	-10.1553	-10.7116	-7.4886	-8.15223	-8.2747
Decoys	FAK1	C60415225	-27.5	-18.82	-6.53				-7.83543	-6.92854	-7.99315	-10.6629	-6.98382	-8.25073	-8.18497
Decoys	FAK1	C63743469	-20.84	-19.3	-1.05				-7.53531	-6.94285	-8.3382	-8.19262	-7.48883	-7.03762	-8.14188
Decoys	FAK1	C66698153	-27.8	-25.52	-6.4				-7.35655	-6.34213	-10.2583	-10.4509	-7.68319	-8.05783	-8.12179
Decoys	FAK1	C35932741	-34.74	-27.16	-12.44				-7.84034	-6.16112	-9.68252	-10.143	-9.23351	-5.47011	-8.18804
Decoys	FAK1	C39597835	-23.38	-19.47	0.37				-7.52107	-6.18216	-9.16165	-9.43496	-8.0222	-7.26114	-8.13244
Decoys	FAK1	C24535319	-31.26	-23.74	-8.81				-8.72961	-6.82885	-10.5152	-10.6368	-3.2809	-7.50964	-8.15331
Decoys	FAK1	C66591641	-34.06	-25.08	-7.78				-9.77913	-6.98889	-9.34482	-10.8005	-9.39904	-6.05911	-8.13612
Decoys	FAK1	C39685691	-34.76	-11.17	-3.68				-8.86381	-8.59456	-10.1979	-10.7265	-8.46167	-9.46737	-8.16425
Decoys	GRIK1	C12547862	-23.55	-27.56	-5.49				-6.21804	-5.38645	-7.33619	-7.95025	-5.60884	-5.89762	-8.16947
Decoys	GRIK1	C13027584	-51.06	-37.57	-9.53				-6.32658	-5.15573	-7.25834	-7.16072	-6.19027	-8.95767	-8.19522
Decoys	GRIK1	C63772234	-27.68	-29.16	-3.18				-5.84993	-5.29919	-7.55311	-7.35645	-5.57001	-7.13434	-8.17825
Decoys	GRIK1	C20849640	-25.77	-27.6	-4.66				-5.35472	-4.53513	-8.1824	-7.28244	-6.03819	-10.1867	-8.13316
Decoys	GRIK1	C23141359	-50.98	-39.16	-3.5				-6.34298	-5.65487	-7.52122	-7.19607	-4.8631	-9.10123	-8.16361
Decoys	GRIK1	C43299366	-32.51	-24.49	-7.82				-6.65133	-6.21311	-8.78116	-7.96884	-3.5307	-8.78534	-8.24014
Decoys	GRIK1	C61538457	-52.27	-37.67	-7.7				-6.36684	-5.85151	-8.78167	-9.0263	-6.93671	-9.30267	-8.18497
Decoys	GRIK1	C43428203	-65.61	-54.04	-6.49				-6.0346	-6.11092	-7.77974	-7.90249	-5.44979	-7.08364	-8.16477
Decoys	GRIK1	C05681517	-36.86	-31.61	-6.56				-4.88484	-4.40299	-6.89966	-6.69875	-5.73245	-8.33586	-8.1431
Decoys	GRIK1	C41188774	-72.38	-46.11	-8.45				-5.61582	-4.52894	-7.3757	-6.57786	-6.4241	-9.00771	-8.14161
Decoys	GRIK1	C63079388	-31.5	-31.6	-3.21				-6.66854	-6.27345	-8.77026	-7.28104	-5.85801	-8.48157	-8.13366
Decoys	GRIK1	C39462636	-32.04	-31.88	-7.63				-5.24184	-5.09861	-6.35691	-6.97687	-4.3666	-7.67896	-8.16032
Decoys	GRIK1	C43827777	-30.59	-34	-4.53				-7.32197	-7.00847	-7.76995	-9.40918	-1.70087	-7.93869	-8.16577
Decoys	GRIK1	C39565723	-32.46	-27.69	-6.85				-8.64216	-7.52281	-8.42934	-9.58135	-5.14707	-9.48348	-8.12546
Decoys	GRIK1	C44422040	-48.65	-34.9	-7.1				-8.15065	-7.50614	-8.31451	-10.4501	-6.86522	-9.18722	-8.51858
Decoys	GRIK1	C40167212	-51.02	-36.34	-3.96				-5.9053	-5.22598	-8.78655	-7.96884	-6.99421	-5.4413	-8.20293
Decoys	GRIK1	C54404593	-13.33	-4.15	-1.1				-9.92313	-7.28418	-9.46711	-9.14044	-6.37257	-7.07372	-8.13729
Decoys	GRIK1	C37516847	-42.48	-24.46	-6.25				-6.88481	-5.70178	-8.23019	-7.73567	-3.4589		-8.16375
Decoys	GRIK1	C20635630	-36.53	-16.63	-6.47				-4.9441	-4.55759	-6.59495	-7.28244	-5.54897	-7.95632	-8.13509
Decoys	GRIK1	C38815496	-15.83	-11.75	-2.04				-8.39718	-7.74409	-8.42664	-10.0659	-4.76883		-8.17001
Actives	GRIK1	AT1	-43.03	-44.34	7.2				-5.34883	-5.28238	-7.57955	-7.29159	-6.14681	-5.93643	-8.2107
Actives	GRIK1	UBA	-43.26	-21.16	-17.13				-6.83104	-5.28412	-8.20941	-8.33834	-3.94161	-7.57752	-8.13837
Actives	GRIK1	UBC	-45.73	-33.77	-14.55				-5.57916	-4.97758	-8.1458	-7.96884	-6.92515	-6.12367	-8.27881
Actives	GRIK1	DOQ	-73.34	-50.77	-12.4	-5.13	-4.62	-11.21	-5.41168	-6.38124	-7.3967	-7.53713	-5.2402	-5.918	-8.18436
Actives	GRIK1	UB1	-85.57	-63.01	-19.6	-7.84	-6.07	-23.68	-7.48612	-6.17849	-8.06389	-7.39076	-4.75703	-6.439	-8.13247
Actives	GRIK1	UBF	-45.84	-27.2	-20.66				-6.28412	-5.54651	-9.33677	-8.1746	-5.8873	-6.68763	-8.12567
Actives	GRIK1	UBE	-52.24	-38.76	-18.33				-7.14164	-6.95697	-8.37041	-9.73235	-1.2552		-8.20847
Actives	GRIK1	LY5	-60.57	-49.41	-14.56				-6.91339	-6.56403	-7.73934	-8.26676	-4.66335	-6.19682	-8.15651
Actives	GRIK1	IBC	-10.73	-8.73	-35.77				-4.48908	-5.6195	-7.7102	-7.28244	-5.78232	-6.4267	-8.12153
Actives	GRIK1	DHY	0	-0.07	-43.53				-5.90457	-6.96665	-8.74897	-7.43503	-5.77782	-7.00059	-8.1595
Actives	GRIK1	MS8	-13.57	-8.55	-18.25				-4.47815	-5.5812	-8.29556	-6.58441	-6.63102	-6.35625	-8.14145
Actives	GRIK1	3HU	-63.41	-54.93	-17.6				-7.4437	-5.70813	-8.01026	-8.10249	-6.19563	-5.5278	-8.13471
Actives	GRIK1	TZG	-52.68	-40.59	-6.53				-5.60639	-6.28065	-6.38405	-7.94353	-5.42063	-6.26703	-8.16596
Actives	GRIK1	KAI	-74.8	-65.7	-23.34				-4.36842	-4.50571	-6.37159	-6.77524	-5.09821	-5.8907	-8.15235
Actives	GRIK1	CHEMBL12465	-36.88	-20.41	-16.72				-6.78967	-6.28892	-7.26937	-8.96265	-5.58841	-6.25661	-8.1374
Actives	HMDH	SIM	0	-0.14	-5.57				-6.97188	-9.95449	-7.34506	-8.49877	-6.75199	-8.01406	-8.1235
Actives	HMDH	876	-18.29	-16.32	-2.29				-9.13942	-9.65006	-7.1321	-8.20953	-8.16665	-7.59243	-8.19762
Actives	HMDH	CHEMBL254036	-25.16	-25.95	-10.74				-7.51253	-9.33431	-6.87699	-7.50882	-7.77598	-8.3835	-8.13369
Actives	HMDH	CHEMBL389442	-29.37	-32.17	-10.77				-9.34783	-9.96916	-8.59575	-8.07702	-8.30092	-8.21251	-8.10954
Actives	HMDH	CHEMBL249273	-15.74	-15.26	-10.03				-9.64797	-9.58196	-9.51027	-9.25511	-8.13946	-6.93862	-8.13478
Actives	HMDH	CHEMBL253153	-27.23	-26.18	-9.78				-7.74181	-10.3823	-8.34249	-7.50882	-8.53825	-8.14661	-8.12669
Actives	HMDH	CHEMBL142436	-11.93	-13.44	-10.43				-5.53794	-9.64253	-7.09125	-8.21903	-7.32774	-6.5514	-8.15476
Actives	HMDH	CHEMBL392897	-33.33	-36.57	-8.28				-7.45522	-9.49439	-7.89877	-8.77653	-7.68665	-6.5233	-8.13694
Actives	HMDH	CHEMBL228528	-23.79	-24.18	-4.18				-8.84515	-9.94358	-8.79387	-8.00004	-8.30792	-8.84978	-8.13981
Actives	HMDH	CHEMBL444210	-20.23	-20.34	-9.23				-7.85703	-9.91225	-8.65756	-8.61023	-8.47561	-7.81042	-8.14448
Actives	HMDH	CHEMBL398240	-25.47	-27.95	-6.65				-8.98157	-9.48126	-8.31091	-7.50882	-7.74671	-8.29305	-8.12107
Actives	HMDH	CHEMBL122937	-23.79	-20.92	-7.23				-8.02346	-9.58238	-7.50979	-8.1981	-7.819	-7.59364	-8.13285
Actives	HMDH	CHEMBL468205	-20.83	-21.96	-6.7				-7.76673	-9.51562	-7.87925	-8.1981	-7.8557		-8.12769
Actives	HMDH	CHEMBL398523	-25.83	-26.13	-7.91				-7.69937	-10.4261	-7.48403	-8.8021	-8.42448	-7.8565	-8.13076
Actives	HMDH	CHEMBL350895	-20.12	-20.02	-5.22				-5.94002	-7.64607	-8.03125	-7.50882	-8.70805	-7.46221	-8.13502
Decoys	HMDH	C40052060	-31.42	-31.97	-5.44				-6.30586	-8.69652	-7.71322	-7.44489	-6.71262	-7.90823	-8.1158
Decoys	HMDH	C40101717	-12.73	-2.7	-2.22				-6.8903	-8.95544	-7.51223	-7.35284	-6.73879	-8.24604	-8.12204
Decoys	HMDH	C22471990	-31.68	-26.14	-9.72				-7.48191	-8.24341	-7.20907	-8.59414	-6.51035	-6.67957	-8.1158
Decoys	HMDH	C39899349	-35.82	-34.81	-7.24				-6.56182	-6.97407	-7.75461	-7.44489	-7.84689	-7.98932	-8.12397
Decoys	HMDH	C60112230	-36.2	-34.14	-7.12				-6.54341	-8.19237	-7.35533	-7.50882	-6.72225	-7.98967	-8.1271
Decoys	HMDH	C39898311	-33.12	-33.73	-7.37				-6.74221	-9.83108	-7.84809	-7.95149	-6.93252	-7.49507	-8.11676
Decoys	HMDH	C16757042	-19.86	-18.41	-5.13				-7.32113	-9.14243	-8.21177	-8.06562	-6.78534	-6.7658	-8.12872
Decoys	HMDH	C39899314	-26.79	-24.18	-4.34				-6.33999	-6.83301	-7.85128	-8.60514	-7.5263	-7.87778	-8.15605
Decoys	HMDH	C04575548	-27.04	-23.69	-1.23				-7.69534	-8.74052	-6.78621	-8.32472	-7.22917		-8.12107
Decoys	HMDH	C19799008	-28.64	-25.25	-4				-8.02809	-9.497	-7.11271	-7.56465	-7.78497	-8.11213	-8.12374
Decoys	HMDH	C13092886	-3.28	14.88	-3.41				-7.68208	-9.10393	-7.78839	-7.94198	-7.05866	-6.69866	-8.13497
Decoys	HMDH	C40082999	-25.02	-25.43	-3.51				-6.06575	-7.96174	-6.74131	-7.27505	-6.37158	-8.29248	-8.1295
Decoys	HMDH	C21278687	-26.76	-26.05	-5.05				-7.25621	-8.17269	-8.02578	-7.93678	-6.72842	-7.74925	-8.14614
Decoys	HMDH	C40054580	-21.37	-18.2	-6.56				-8.99353	-8.92971	-7.23905	-7.8756	-8.23822	-7.92814	-8.14014
Decoys	HMDH	C40093429	-27.44	-27.96	-3.82				-8.20925	-10.4627	-7.70509	-8.05588	-7.75174	-7.57713	-8.15098
Decoys	HMDH	C39898312	-31.38	-28.8	-6.7				-5.91978	-8.08649	-7.4755	-8.1537	-7.76397	-7.33495	-8.14086
Decoys	HMDH	C02289601	-22.48	-23.74	-4.38				-7.80106	-9.14243	-7.83228	-7.50882	-6.38515	-7.05825	-8.14342
Decoys	HMDH	C40054582	-35.18	-32.78	-5.54				-7.60884	-8.36034	-7.75939	-7.96183	-7.64057	-8.4023	-8.1228
Decoys	HMDH	C40099709	-26.52	-22.69	-4.4				-7.07118	-9.62905	-7.85971	-7.94198	-6.84607	-8.06757	-8.1211
Decoys	HMDH	C40101613	-21.6	-23.49	-3.43				-6.09085	-7.4783	-7.99206	-8.41834	-8.14607		-8.12494
Actives	MCR	STR	-51.87	-45.66	-20.16				-6.85222	-6.46375	-9.21237	-9.06449	-12.1889	-10.849	-9.513
Actives	MCR	C0R	-55.31	-50.98	-20.66				-7.65542	-6.29838	-10.6472	-9.88584	-8.37495	-9.81812	-8.83949
Actives	MCR	AS4	-54.44	-45.37	-18.24				-7.69398	-6.42509	-9.42419	-7.9045	-6.8664	-9.68509	-8.52589
Actives	MCR	SNL	0	0.12	-20.37				-8.23095	-7.51791	-9.86573	-10.6007	-3.45239	-10.9366	-9.39294
Actives	MCR	LD1	-50.76	-42.58	-9				-9.29851	-5.78686	-9.63111	-10.4143	-3.61909	-9.17246	-8.30954
Actives	MCR	CHEMBL273453	-44.76	-37.75	-10.44				-6.97667	-6.29931	-9.45192	-9.31558	-7.69367	-9.40858	-9.29356
Actives	MCR	CHEMBL384467	-50.68	-49.9	-13.58				-7.9883	-7.24317	-10.2658	-9.1329	-6.61834	-10.9537	-8.3259
Actives	MCR	CHEMBL197846	-41.93	-37.13	-7.94				-7.22077	-6.47497	-10.2168	-9.06449	-6.47065	-9.69865	-8.15962
Actives	MCR	CHEMBL103	-44.16	-37.75	-13.28				-7.11683	-6.00134	-10.6842	-8.49423	-9.1059	-10.6578	-8.24849
Actives	MCR	CHEMBL372106	-45.18	-37.69	-7.37				-7.23246	-6.47497	-9.49695	-8.49423	-10.2594		-9.16979
Actives	MCR	CHEMBL1095097	-52.49	-46.96	-11.62				-7.40309	-6.34483	-9.46394	-10.1163	-1.66567	-8.98649	-8.33714
Actives	MCR	CHEMBL220023	-35.18	-27.03	1.38				-7.04606	-7.3124	-8.6879	-9.50734	-7.61374	-8.37884	-8.22582
Actives	MCR	CHEMBL258191	-48.43	-41.47	-7.12				-7.00384	-6.63151	-8.98932	-10.2399	-5.88874	-8.96838	-8.57543
Actives	MCR	CHEMBL1215552	-42.14	-27.29	2.15				-8.34868	-6.44827	-9.83716	-10.2526	-6.08473	-9.10505	-9.16431
Actives	MCR	CHEMBL1215621	-42.32	-29.37	-11.54				-9.50031	-6.55663	-10.3843	-9.78779	-6.21997	-8.99483	-8.94154
Decoys	MCR	C23311387	-38.79	-24.24	-3.34				-7.19465	-6.33434	-9.1327	-9.00238	-6.87646	-6.89952	-8.12128
Decoys	MCR	C63832437	-40.26	-16.75	0.05				-8.77925	-6.18147	-8.81475	-11.0905	-5.42038	-7.97401	-8.22162
Decoys	MCR	C27024482	-38.15	-27.84	-0.4				-7.67607	-4.57075	-8.26664	-8.88812	-7.64541	-7.98211	-8.12972
Decoys	MCR	C09753553	-36.16	-14.26	-0.94				-9.17446	-5.97696	-8.83997	-10.3275	-3.58095	-7.72652	-8.13109
Decoys	MCR	C08037766	-42.92	-31.25	-4				-8.86113	-6.66389	-8.56815	-10.9037	-3.40982	-7.2947	-8.14867
Decoys	MCR	C24360006	-44.09	-31.87	-1.21				-8.44626	-6.01246	-8.81325	-10.9786	-7.06923	-6.83835	-8.13039
Decoys	MCR	C07391881	-37.93	-21.26	-1.2				-7.51122	-6.56132	-9.46345	-9.02032	-6.87043	-7.97074	-8.13998
Decoys	MCR	C52583269	-45.3	-34.41	-1.95				-8.01298	-5.291	-8.80111	-9.89179	-2.19698	-7.29405	-8.16488
Decoys	MCR	C20133092	-44.81	-23.86	0.33				-8.24526	-6.40592	-8.09211	-10.7667	-5.94818	-7.07467	-8.11948
Decoys	MCR	C02092881	-43.84	-34.21	-1.33				-7.93304	-5.80464	-8.61183	-10.8668	-6.79486	-7.6453	-8.1341
Decoys	MCR	C28752816	-40.36	-27.86	-1				-8.14378	-5.83879	-8.34351	-10.4763	-7.12615	-7.20811	-8.19317
Decoys	MCR	C22323621	-36.87	-28.52	-5.33				-6.61007	-5.411	-9.21725	-10.4919	-6.49296	-8.1327	-8.12444
Decoys	MCR	C19890860	-45.99	-32.64	-12.46				-8.13228	-6.25862	-10.1527	-10.7687	-7.53348	-8.04669	-8.1167
Decoys	MCR	C27147557	-50.84	-47.49	-10.62				-8.73374	-5.54193	-9.02936	-11.2957	-3.72355	-8.40062	-8.14092
Decoys	MCR	C05578848	-42.29	-27.66	-1.47				-8.26577	-6.03224	-8.82851	-10.0532	-8.18006	-7.96063	-8.1158
Decoys	MCR	C39989118	-32.27	-20.59	-2.91				-6.5843	-6.38619	-8.31592	-10.2485	-5.65715	-7.58791	-8.12367
Decoys	MCR	C02839197	-41.71	-33.91	-2.43				-8.73208	-5.181	-9.12167	-10.9416	-5.40617	-7.28394	-8.12578
Decoys	MCR	C07822099	-35.81	-27.02	-6.24				-7.66913	-5.83257	-8.99116	-10.8668	-6.6165	-7.61379	-8.1268
Decoys	MCR	C25136070	-31.9	-17.05	2.08				-7.27495	-4.90339	-9.80328	-11.5117	-4.59601	-7.42593	-8.16426
Decoys	MCR	C67024445	-41.81	-36.88	-1.32				-7.24142	-5.24454	-8.06097	-9.02032	-6.64703	-6.98705	-8.12014
Actives	PGH2	ACD	-46.73	-49.23	-12.5				-6.04716	-8.11968	-8.11641	-8.76985	-7.25286		-8.29188
Actives	PGH2	S58	-21.15	-17.81	-13.41				-8.26923	-10.9867	-9.61543	-10.0792	-10.881	-6.97948	-8.55975
Actives	PGH2	EPA	0	0.13	-12.49				-5.42925	-7.83389	-8.66979	-9.42561	-7.39451		-8.34136
Actives	PGH2	52B	-32.61	-30.99	-11.11				-5.62752	-9.32394	-6.67759	-7.88554	-8.65145	-7.08547	-8.20339
Actives	PGH2	CEL	-15.02	-12.62	-18.44				-7.50184	-10.9135	-9.5385	-11.1643	-11.5399	-6.24344	-9.02248
Actives	PGH2	NPS	0	0.14	-11.34				-4.78629	-8.21856	-8.74505	-8.49877	-8.09284	-6.54885	-8.17496
Actives	PGH2	T1N	-40	-46.21	-11.15				-5.33011	-7.81573	-8.35993	-8.08326	-8.30146	-7.4831	-8.18869
Actives	PGH2	D72	-44.68	-49.12	-14.59				-8.5991	-10.2995	-8.6557	-8.61396	-7.17675	-8.41015	-8.20136
Actives	PGH2	FLP	-8.57	-8.69	-10.54				-5.39262	-9.45315	-7.98214	-8.44893	-8.52651	-6.46805	-8.19303
Actives	PGH2	NPX	-37.46	-39.45	-12.38				-5.20282	-8.21856	-7.22293	-8.64656	-7.86219	-6.37625	-8.13788
Actives	PGH2	FLR	-36.4	-43	-16.69				-4.91345	-9.16682	-8.22218	-8.06562	-8.4618	-6.4801	-8.31078
Actives	PGH2	IMN	-52.66	-42.14	-10.87				-6.57641	-9.23428	-9.68944	-9.48598	-9.26798	-6.80265	-8.27055
Actives	PGH2	LNL	0	0.09	-7.51				-5.34462	-7.97267	-9.53288	-8.71401	-6.94735		-8.29558
Actives	PGH2	DF0	-36.91	-52.83	-9.3	-37.77	-49	-14.14	-5.05356	-9.43174	-8.26641	-7.69507	-8.28331	-6.535	-8.28936
Actives	PGH2	CHEMBL365883	-49.72	-39.15	-14.93				-7.37057	-9.34972	-8.65241	-10.402	-10.7252	-8.36134	-9.48396
Decoys	PGH2	ZINC27229795	-32.31	-29.93	-12.33				-6.98639	-10.4501	-8.64702	-10.6363	-4.1231		-8.13492
Decoys	PGH2	ZINC00348372	-36.41	-23.38	-6.68				-8.15047	-10.0455	-9.67814	-10.6355	-6.778	-7.34336	-8.18136
Decoys	PGH2	ZINC00066991	-34.15	-27.71	-0.24				-7.26363	-9.42115	-10.1222	-10.0854	-7.68424	-7.1549	-8.24336
Decoys	PGH2	ZINC57880580	-38.27	-33.26	-10.95				-6.6248	-9.17816	-8.8813	-10.2844	-5.9866	-7.12373	-8.159
Decoys	PGH2	ZINC01863012	-45.56	-36.52	-12.83				-6.08404	-9.79087	-8.96288	-10.5099	-7.01092		-8.18044
Decoys	PGH2	ZINC36242210	-37.79	-19.58	-2.77				-6.48666	-9.18422	-9.51908	-10.1626	-3.60382		-8.17006
Decoys	PGH2	ZINC00159533	-36.31	-28.97	-7.9				-7.11484	-9.8359	-9.49314	-10.58	-2.9319	-7.77683	-8.12918
Decoys	PGH2	ZINC36242212	-40.64	-31.89	-5.14				-6.37221	-8.99792	-8.59077	-10.1407	-5.3369		-8.14855
Decoys	PGH2	ZINC02502529	-37.78	-30.55	-6.74				-6.7944	-10.3272	-10.0183	-10.7242	-8.22331	-6.55637	-8.14107
Decoys	PGH2	ZINC66512896	-38.92	-29.85	-8.63				-6.56148	-9.55262	-9.29264	-8.72976	-6.93345	-6.70432	-8.12911
Decoys	PGH2	ZINC64114985	-38.59	-32.59	-9.8				-6.64277	-9.38064	-8.05974	-10.2208	-2.87258	-7.24114	-8.33399
Decoys	PGH2	ZINC00625985	-34.96	-25.85	-8.56				-8.57335	-9.75121	-9.66032	-10.6801	-6.3641	-6.45724	-8.34486
Decoys	PGH2	ZINC67061806	-36.01	-20.93	-6.75				-5.98712	-9.41646	-8.56589	-9.42494	-7.10652	-7.53809	-8.22439
Decoys	PGH2	ZINC20504064	-44.21	-34.26	0.59				-6.15858	-8.88271	-9.48291	-9.29118	-6.41125		-8.16644
Decoys	PGH2	ZINC44228343	-41.77	-38.83	-25.22				-7.27508	-9.41704	-9.54454	-10.4085	-8.20887	-7.46505	-8.12873
Decoys	PGH2	ZINC13835469	-41.88	-37.36	-12.44				-7.24865	-8.90952	-9.84183	-10.8668	-10.2715	-7.93168	-8.1158
Decoys	PGH2	ZINC05409187	-34.74	-27.22	-3.25				-8.33043	-9.92877	-9.2161	-11.4877	-8.64454	-6.33927	-8.12612
Decoys	PGH2	ZINC67369176							-7.20388	-8.88042	-9.55256	-10.7369	-6.86351	-7.89729	-8.17818
Decoys	PGH2	ZINC44892890							-8.35031	-9.92877	-9.31921	-11.1365	-7.90043	-7.8254	-8.14426
Decoys	PGH2	ZINC38598682							-6.21853	-10.002	-9.03936	-10.6138	-7.79729	-7.08919	-8.19129
Actives	PRGR	NDR	-2.38	-2.33	-18.88				-7.14561	-6.05517	-10.0819	-9.06449	-8.91893	-8.25133	-8.89041
Actives	PRGR	MOF	-0.19	-0.22	-17.81				-9.28578	-6.64179	-8.32681	-10.8367	-3.22706	-11.1302	-9.01261
Actives	PRGR	T98	-63.81	-56.56	-18.68				-7.74476	-5.56766	-8.24953	-10.3738	-9.17591	-10.7779	-8.53481
Actives	PRGR	AS0	-47.05	-40.8	-19.75				-9.91294	-6.36616	-8.32568	-11.0996	-4.38245	-10.2792	-9.42716
Actives	PRGR	30X	-0.21	-0.18	-18.69				-6.99644	-5.98649	-7.63699	-9.40918	-8.13123	-11.0263	-8.43347
Actives	PRGR	GKK	-24.08	-19.93	-12.7				-8.06583	-5.47541	-10.636	-10.2399	-9.32531	-10.5952	-8.68425
Actives	PRGR	WOW	-51.88	-43.63	-9.3	-49.06	-24.48	1.62	-8.42671	-6.46531	-7.73859	-10.8668	-8.30066	-11.131	-8.30754
Actives	PRGR	A2K	-49.95	-38.38	-7.4	-58.21	-49.49	-19	-9.93464	-6.86107	-8.13487	-9.93537	-7.06659	-11.239	-8.40961
Actives	PRGR	CHEMBL270976	-51.17	-45.98	-15.24				-7.90654	-5.30848	-9.09183	-10.8541	-9.86164	-11.7194	-9.76214
Actives	PRGR	CHEMBL93906	-46.71	-39.43	-13.38				-8.843	-6.05183	-8.27703	-10.8124	-9.47628	-10.9237	-9.49242
Actives	PRGR	CHEMBL285139	-48.78	-43.3	-12.41				-8.03099	-5.05141	-8.43389	-10.6022	-7.66489	-8.95735	-9.88754
Actives	PRGR	CHEMBL28157	-50.84	-45.46	-18.01				-7.8338	-5.30756	-9.23791	-10.8541	-7.04791	-9.4423	-10.2919
Actives	PRGR	CHEMBL453579	-59.03	-54.26	-10.6				-8.34187	-7.23487	-8.37577	-11.3429	-5.72715	-9.26495	-8.93484
Actives	PRGR	CHEMBL489788	-49.52	-43.64	-7.88				-7.25371	-5.96625	-9.74841	-10.2488	-2.71538	-9.32241	-8.84461
Actives	PRGR	CHEMBL28031	-50.81	-45.54	-18.8				-7.6798	-5.46635	-8.73138	-10.3892	-8.14192	-10.7948	-8.40359
Decoys	PRGR	ZINC01064855	-42.11	-32.74	-4.85				-6.91885	-5.90421	-8.099	-10.0659	-6.88515	-7.5393	-8.1319
Decoys	PRGR	ZINC62235883	-39.32	-28.64	-10.99				-7.47504	-6.92623	-9.25888	-9.65018	-9.37524	-8.00693	-8.15481
Decoys	PRGR	ZINC14478601	-45.29	-42.41	-21.47				-8.21106	-6.53396	-9.47177	-10.0532	-8.41296	-8.79582	-8.12417
Decoys	PRGR	ZINC08642193	-42.56	-32.54	-13.87				-6.675	-5.61571	-8.72769	-9.41384	-8.62817		-8.21866
Decoys	PRGR	ZINC38797254	-35.09	-22.11	99				-7.3557	-5.22144	-7.18306	-8.24808	-9.5894		-8.12258
Decoys	PRGR	ZINC09220660	-38.72	-29.82	-10.66				-7.50259	-6.76437	-9.01348	-10.9606	-7.04887	-7.21806	-8.13138
Decoys	PRGR	ZINC04597407	-41.25	-32.11	-17.67				-7.22492	-6.01037	-8.62031	-10.4463	-9.74401	-8.24322	-8.1671
Decoys	PRGR	ZINC06556638	-44.3	-35.66	-11.66				-6.99489	-5.69255	-10.2439	-9.63803	-8.82383		-8.12832
Decoys	PRGR	ZINC40116809	-26.58	-14.88	0.19				-9.37996	-5.91182	-7.9056	-10.8863	-1.20312	-7.589	-8.12665
Decoys	PRGR	ZINC00228248	-33.56	-26.13	-8.45				-7.65005	-4.99699	-8.03324	-9.85045	-8.19761	-7.61843	-8.20277
Decoys	PRGR	ZINC07499023	-37.47	-25.08	-8				-7.30102	-5.40888	-8.04715	-10.1639	-8.76566	-8.58574	-8.17022
Decoys	PRGR	ZINC40858048	-39.8	-26.98	-10.66				-6.75524	-5.72649	-9.44692	-10.0425	-8.09632	-7.86614	-8.18104
Decoys	PRGR	ZINC28429430	-43.46	-36.73	-12.61				-7.25804	-6.0218	-7.81319	-9.66738	-9.55137	-7.26959	-8.32305
Decoys	PRGR	ZINC02069619	-39.43	-32.83	-9.38				-7.97181	-7.41811	-9.25561	-10.0552	-9.01884	-8.56087	-8.12686
Decoys	PRGR	ZINC20672000	-43.6	-34.09	-8.26				-7.80574	-6.09732	-9.01656	-10.6514	-9.27665	-8.35652	-8.14611
Decoys	PRGR	ZINC00426780	-37.8	-25.87	-8.86				-9.05061	-5.91104	-8.20008	-10.4763	-7.73992	-7.61751	-8.12139
Decoys	PRGR	ZINC02472006	-38.53	-31.31	-4.57				-6.12055	-5.31959	-8.72956	-9.81404	-8.8522	-8.84923	-8.28718
Decoys	PRGR	ZINC59261018	-37.54	-26.24	99				-8.1864	-5.9116	-9.33855	-10.338	-8.53761	-8.0957	-8.12826
Decoys	PRGR	ZINC09218587	-36.51	-25.08	-9.69				-7.27512	-7.01893	-8.35965	-9.87444	-6.06744		-8.14347
Decoys	PRGR	ZINC04632330	-36.39	-27.54	-2.76				-7.27629	-5.50993	-8.61704	-9.125	-10.0431	-7.28713	-8.38277
Actives	TRYB1	CHEMBL109688	-47.15	-55.6	-16.79				-9.78207	-10.2005	-9.54204	-9.40089	-7.97825	-9.81066	-8.38197
Actives	TRYB1	CHEMBL110856	-54.29	-28.3	-13.16				-8.33757	-10.259	-8.50504	-10.3232	-9.01688	-9.85623	-8.49147
Actives	TRYB1	CHEMBL127894	-56.28	-53.53	-11.23				-7.81745	-9.90251	-7.89085	-8.88864	-7.74046	-7.04666	-8.57015
Actives	TRYB1	CHEMBL184815	-61.97	-57.3	-12.24				-7.44084	-8.93295	-8.61599	-6.8603	-7.01638	-7.0622	-8.13152
Actives	TRYB1	CHEMBL75205	-43.94	-36.95	-17.82				-7.80959	-10.8165	-9.35774	-9.25511	-8.70689	-9.6809	-8.22563
Actives	TRYB1	CHEMBL341083	-76.95	-49.45	-13.51				-7.65064	-8.33325	-7.76976	-8.10249	-7.23631	-8.74459	-8.16662
Actives	TRYB1	CHEMBL360174	-77.35	-44.49	-18.32				-8.93554	-9.77323	-10.1323	-9.09202	-7.82801	-9.96627	-8.20022
Actives	TRYB1	CHEMBL447534	-38.11	-22.28	-13.03				-9.33698	-9.70942	-10.1674	-9.46454	-7.9884	-7.46784	-8.13611
Actives	TRYB1	CHEMBL189372	-66.81	-63.27	-14.45				-7.49652	-9.94623	-7.23813	-8.37084	-7.40196	-7.68075	-8.25898
Actives	TRYB1	CHEMBL187587	-66.11	-58.37	-9.44				-7.5233	-8.63489	-8.97646	-8.78855	-7.99772	-6.74791	-8.28419
Actives	TRYB1	CHEMBL424436	-37.67	-41.49	-10.34				-10.0142	-9.79468	-7.96025	-9.52676	-8.06899	-9.55098	-8.19337
Actives	TRYB1	CHEMBL191546	-69.8	-17.65	-12.3				-7.15356	-9.01512	-8.23608	-8.61298	-6.68658	-7.97541	-8.18146
Actives	TRYB1	CHEMBL190103	-67.82	-64.24	-15.13				-7.21322	-9.4534	-7.30257	-9.30909	-6.84048	-7.50765	-8.17559
Actives	TRYB1	CHEMBL213951	-72.19	-57.33	-11.31				-10.0528	-10.328	-8.68811	-9.44054	-7.20366	-9.35189	-8.81475
Actives	TRYB1	CHEMBL379328	-34.69	-45.28	-10.21				-7.56309	-7.77357	-6.479	-7.24668	-6.66611	-8.05061	-8.26651
Decoys	TRYB1	C45511192	-31.53	-27.44	-3.73				-7.83356	-8.66641	-8.42853	-9.46454	-6.49623	-7.92353	-8.20137
Decoys	TRYB1	C06136211	-30.41	-19.59	-3.7				-6.65754	-8.60353	-8.44475	-9.44779	-7.30908	-6.23738	-8.1158
Decoys	TRYB1	C06905104	-14.72	-18.84	-9.08				-6.97899	-7.92515	-5.98612	-6.16837	-6.3145	-6.46838	-8.30418
Decoys	TRYB1	C46670756	-28.33	-16.53	99				-6.70485	-9.21336	-7.69414	-7.44774	-6.88026	-5.89254	-8.31608
Decoys	TRYB1	C67392866	-22.02	-21.78	-2.53				-7.15683	-11.2564	-7.75699	-9.20943	-7.98424	-6.40683	-8.12244
Decoys	TRYB1	C02414312	-20.95	-23.93	-1.16				-9.80064	-9.86444	-8.51701	-9.23795	-6.94861	-6.68528	-8.2141
Decoys	TRYB1	C12863559	-20.05	-7.84	-4.59				-7.86394	-10.8841	-7.00522	-8.48119	-8.438	-7.9793	-8.13632
Decoys	TRYB1	C41026321	-31.66	-34.03	-4.94				-8.35741	-10.7601	-8.5267	-7.68373	-7.63742	-8.02537	-8.21281
Decoys	TRYB1	C06074454	-27.96	-20.45	-5.12				-7.89128	-9.12761	-8.01922	-8.27789	-7.15475	-6.10552	-8.14221
Decoys	TRYB1	C46670752	-30.38	-13.49	-7.45				-6.68322	-9.61465	-7.74677	-8.08485	-5.98106	-5.9881	-8.13048
Decoys	TRYB1	C40800597	-21.47	-17.4	-4.21				-6.74224	-9.09328	-8.24543	-8.81458	-7.41122	-6.85013	-8.14371
Decoys	TRYB1	C41725611	-24.53	-20.83	-5.53				-8.45119	-11.0259	-8.67584	-8.54486	-8.35862	-6.62597	-8.27735
Decoys	TRYB1	C54539725	-24.34	-17.43	99				-7.33858	-9.55404	-7.62292	-9.07578	-6.91111	-7.27252	-8.11946
Decoys	TRYB1	C29773715	-21.77	-14.18	-5.55				-10.0006	-9.72818	-8.32488	-8.78686	-6.83337	-7.86699	-8.15206
Decoys	TRYB1	C19926777	-32.68	-20.29	-1.68				-7.83576	-8.66641	-7.02951	-9.3008	-6.45024	-7.47553	-8.15917
Decoys	TRYB1	C39545647	-34.86	-23.01	-8.95				-7.03063	-8.29485	-7.11926	-6.65827	-6.81713	-7.09988	-8.14151
Decoys	TRYB1	C58994174	-25.35	-16.63	99				-6.62529	-8.90102	-6.65288	-8.51572	-7.66289	-7.73512	-8.13711
Decoys	TRYB1	C06507347	-17.17	-20.04	-3.95				-8.08887	-9.79941	-8.56739	-9.03099	-8.04605	-6.15622	-8.14443
Decoys	TRYB1	C52831060	-23.31	-19.25	99				-8.70515	-10.7655	-8.6734	-9.43311	-6.90468	-7.56587	-8.13008
Decoys	TRYB1	C00910831	-39.37	-27.92	-1.46				-8.03935	-10.1506	-8.23125	-9.42668	-8.09336	-6.47314	-8.16656
